# Supplementary material for: Lipid biosynthesis enzyme Agpat5 in AgRP-neurons is required for insulin-induced hypoglycemia sensing and glucagon secretion
Source: Nat Commun. 2022 Sep 30;13:5761. doi: 10.1038/s41467-022-33484-6 (PMC9525695; doi:10.1038/s41467-022-33484-6)
Supplement: Supplementary file 4 — Source Data [file 41467_2022_33484_MOESM4_ESM.xlsx]

## Sheet: DNA gels
	Fig1H, DNA gel: Genotyping of WT and flox alleles using ear DNA										Fig1I, DNA gel: PCR analysis of the recombined allele in DNA from microdissected ARC, PVN and paraventricular thalamus (PVT) of Agpat5flox/flox (Ctrl) and KO AgRPAgpat5KO (KO) mice
	SFig1A, DNA gel: PCR analysis of Agpat5 recombination in micro-dissected PVN from Agpat5flox/flox (Ctrl) and Sim1Agpat5KO (KO) mice

## Sheet: Immunoblotting
	Top immunoblotting: Fig5D, immunoprecipitated samples, anti-Agpat5 antibody										Top immunoblotting: Fig5D, immunoprecipitated samples, Ponceau staining
	Top immunoblotting: SFig 3C, immunoprecipitated samples, anti-Agpat5 antibody										Top immunoblotting: SFig 3C, immunoprecipitated samples, anti-GFP antibody:										Top immunoblotting: SFig 3C, immunoprecipitated samples, anti-FLAG antibody:

## Sheet: Fig1
		Number of AgRP neurons (tdTomato-positive) in AgRPCre/+;Rosa26tdTom and AgRPAgpat5KO;Rosa26tdTom male mice
		AgRPCre/+;Rosa26tdTom						AgRPAgpat5KO;Rosa26tdTom
	ad libitum fed	362	494	536				398	427	431

## Sheet: Fig 2
	Plasma glucagon during insulin-induced hypoglycemia in male mice
	Cohort 1 and cohort 2 are two independent experiments
Males		Agpat5flox/flox																					AgRPAgpat5KO
	NaCl	3.475	2.549	2.442	3.485	2.533*	1.017	7.735	4.385	2.399	4.772	3.056		4.716	5.214	4.546	6.163	5.077	5.09	6.185			1.84	2.301	3.506	4.33	3.989	3.832	6.949	4.145	1.137	4.285	4.614	5.058		4.771	7.73	4.864	6.958	3.355	6.034	8.735	5.9
	Insulin	23.352	25.93	31.416	27.089	2.182*	16.412	39.087	34.586	15.964	10.544	28.946		77.736	58.042	15.967	20.886	21.704	19.051	26.983			19.441	19.732	12.939	18.063	5.971	8.3	6.712	18.373	5.696	28.769	21.584	18.62		26.447	13.756	11.279	24.964	7.849	5.728	27.579	19.374
		Cohort 1												Cohort 2									Cohort 1													Cohort 2
	Glycemia during insulin-induced hypoglycemia in male mice
		Agpat5flox/flox																					AgRPAgpat5KO
	NaCl	10.1	9.2	6	7	7.6*	8.4	7.1	10.7	8.4	7.9	10.6		5.6	7.5	7.6	7.2	10.2	8.3	8.8			9.6	9.3	8.4	8.1	9	10.1	8.4	9.4	9.6	8.7	9.7	7.6		5.8	6.7	5.6	9.4	8.7	8.4	8	8.3
	Insulin	3.9	3.7	2.9	2.7	8.1*	3.1	4.4	3.4	3.9	4.6	3.7		2.5	3.3	2.8	5.2	4.8	5.1	4.9			2.5	2.5	3.4	3.9	4.4	5.1	5.4	4.8	3.8	3.7	4.2	4.7		1.6	2.3	1.8	3.6	5.6	7.7	2.9	2.7
		Cohort 1												Cohort 2									Cohort 1													Cohort 2
	*Animal excluded due to a problem with insulin injection.
	Plasma glucagon during insulin-induced hypoglycemia in female mice
	Cohort 1 and cohort 2 are two independent experiments
Females	Agpat5flox/flox																						AgRPAgpat5KO
	9.382	9.393	15.798	19.009	27.953	8.229*	7.377	6.063				11.277	9.311	20.391	13.724	14.169	13.179	10.672	17.313	24.99	19.292	10.471	11.65	16.03	16.093	7.954	21.622	12.878	19.087	6.444	4.859	6.705	6.2	7.87	22.981	14.861	13.173	26.305	15.712	22.852	20.507	30.366	21.348	14.15
	77.982	87.928	91.878	66.602	157.729	28.844*	73.326	46.166				61.986	78.886	75.799	133.334	37.636	77.902	118.688	97.304	61.556	82.998	61.114	62.7	52.245	92.379	77.604	71.239	42.281	48.706	78.307	75.99	56.773	50.123	25.74	62.032	74.57	67.899	67.087	70.497	85.884	69.645	61.834	61.312	44.11
	Cohort 1											Cohort 2											Cohort 1												Cohort 2
	*Animal excluded due to health problems
	Glycemia during insulin-induced hypoglycemia in female mice
	Agpat5flox/flox																						AgRPAgpat5KO
	5.8	5.6	7	8.3	8	7.1*	7.2	6.9		8	6.8	5.9	6.2	6.7	7.1	7.4	8.2	7.5	7.2	6.2			6.7	6.6	7	8.2	7.3	8.5	10.2	8.1	7.1	7.7	7.1	6.8	7.2	6.9	7.8	7.9	6.2	7.3	7.2	9.3	6.8	6.4
	2.8	2.1	3.6	3	3.4	1.1*	3.1	2.5		3.3	2.4	2.4	1.9	1.9	2.5	3.2	2.9	2.6	2.1	1.7			2.2	3.9	1.9	2.3	3.5	2.7	2.2	2.1	2.1	2.5	3.8	4.2	2.8	2.1	3.2	2.3	2.2	2	2.2	3.1	1.9	2.6
	Cohort 1											Cohort 2											Cohort 1												Cohort 2
	*Animal excluded due to health problems

## Sheet: Fig 3
	c-Fos staining in ARCafter saline or insulin injection in male mice - cell count
	2 independent cohorts
	Agpat5flox/flox													AgRPAgpat5KO
NaCl	12.7	10.6	10.1	10.6	10.8	9.7								10.8	7.4	9.8	9.4	7.9	10.1
Insulin	3.7	1.4	2.9	4.3	4.4	3.8	4.8	3.4						3.8	5.6	1.8	3.9	3.8	4.2	1.9	2.2
	Cohort 1				Cohort 2									Cohort 1				Cohort 2
	c-Fos staining in ARCafter saline or insulin injection in male mice - Glycemia
	Agpat5flox/flox													AgRPAgpat5KO
NaCl	111	0	92	242	42	121								243	282	284	102	66	157
Insulin	328	514	421	234	278	320	396	290						314	298	77	338	277	202	223	103
	Cohort 1				Cohort 2									Cohort 1				Cohort 2
	Proportion of glucose-inhibited (GI) and non-responders (NR) in AgRP neurons in Agpat5flox/flox, AgRPAgpat5KO and in AgRPAgpat5KOCpt1aKO male mice
			Agpat5flox/flox					AgRPAgpat5KO					AgRPAgpat5KOCpt1aKO
	GI		72.2			GI		33.3333			GI		77.8
	NR		27.8			NR		66.6667			NR		22.2

## Sheet: Fig 4
	Vagal nerve recordings in male mice - Events/s
	Agpat5flox/flox										AgRPAgpat5 KO
Basal	0.862069	0.888889	0.93913	1.07826	0.808696	0.702929					1.07407	0.641026	0.445455	1.10169	0.928571	0.584416	0.956897	0.746341
Insulin	3.16505	2.07692	1.1	4.25234	1.78261	2.10504					1.10714	0.552632	0.823171	1.22826	0.892857	0.709402	1.57522	1.61572
	Vagal nerve recordings in male mice - Glycemia
	Agpat5flox/flox										AgRPAgpat5 KO
Basal	15.4	14.3	15.9	12.2	16.9	14.2					17.8	15.3	15.4	13.3	17.3	13.1	13.3	14.7
Insulin	2.5	2.1	4.6	1.4	4.3	3.5					3.9	3.2	4.4	1.9	4.1	6.6	2.9	4.2

## Sheet: Fig 5
	Mitochondrial stress test (OCR) scrambled, Agpat5 and/or CPT1a siRNA transfected GT1-7 cells																																	Mitochondrial stress test (OCR) Agpat5 siRNA transfected GT1-7 cells in the abcense and presence of etomoxir
	Time (minutes)	Scrambled siRNA								Agpat5 siRNA#1								CPT1a siRNA								Agpat5 siRNA#1 + CPT1a siRNA								Time (minutes)	Scrambled siRNA+vehicle							AGPAT5 siRNA#1+vehicle							AGPAT5 siRNA#2+vehicle
	1.31082	100	100	100	100	100				120.55	146.828	147.475	175.108	185.115				80.9451	119.349	130.062	109.016	106.288				85.8106	116.888	116.676	109.488	97.2586				0.866667	100	100	100					144.051	147.741	126.712					182.007
	7.76437	93.4563	89.9972	90.7918	94.7717	93.8594				112.742	133.436	143.948	164.445	171.816				76.9678	105.206	119.901	103.993	100.356				81.3369	107.564	112.006	103.288	91.2911				9.58333	100.155	97.5722	99.394					146.654	147.196	126.88					182.781
	14.2177	91.3331	87.2338	88.0366	91.9979	91.4624				109.904	128.801	140.318	160.105	167.185				75.0647	103.352	118.963	100.871	97.9691				79.1172	102.719	109.782	100.692	89.5178				18.25	97.3231	96.9284	104.478					144.681	142.518	133.51					177.952
	20.7675	83.685	74.3707	72.4695	80.591	81.5561				99.3654	110.451	116.052	144.139	142.031				68.8737	88.9555	96.9158	91.113	87.6078				69.8956	86.8941	89.5128	91.5236	80.2085				27.0167	92.341	90.8122	103.654					128.749	135.987	117.084					164.069
	27.2179	82.4985	69.5659	68.5672	78.743	79.7554				97.2639	104.687	106.961	140.135	136.744				68.0153	84.0565	93.282	88.2586	85.6749				70.0151	82.8421	83.3749	89.2875	78.414				35.75	94.5781	91.0794	109.156					132.888	137.772	121.428					166.268
	33.6667	81.1792	67.062	66.5373	76.9833	78.1414				96.6164	102.382	105.428	136.259	132.805				67.0659	81.4089	90.9815	85.9321	83.9455				68.9203	78.7146	81.6859	86.8968	76.8156				44.4833	94.4741	94.3709	107.107					134.809	137.768	123.789					167.087
	40.2166	43.3983	43.4909	41.0229	36.2228	36.1951				56.7945	70.9312	79.2733	63.0464	63.7022				34.7284	56.182	62.6238	41.1917	39.7941				42.235	51.862	67.713	38.382	35.1406				53.2	94.5573	94.4112	103.828					134.054	139.958	119.613					167.138
	46.671	39.7547	41.8829	39.4165	35.0641	35.3574				48.0456	66.9418	75.3226	60.1059	62.4669				33.6217	54.9402	63.0198	39.2289	39.1343				37.9551	50.0726	64.3348	37.5598	34.7531				62.1667	37.7461	43.1502	71.2963					48.104	62.7979	61.939					61.3587
	53.1284	40.3216	40.2187	38.7869	35.1075	35.1025				48.9127	65.8004	75.2319	59.1827	61.0133				34.1665	50.3613	65.9196	39.137	40.0564				38.1522	48.5468	63.3874	36.9266	34.4928				70.9	45.4025	51.8198	73.3649					58.5559	75.8135	68.3177					68.3539
	59.6812	113.684	133.646	158.768	137.167	119.737				144.346	191.259	281.287	223.061	228.9				92.636	150.474	217.484	147.371	129.242				92.7372	177.762	228.426	133.216	124.389				79.6333	55.3768	62.2296	78.9096					65.0712	85.9559	77.914					78.0967
	66.1387	114.435	138.349	165.095	144.846	118.088				142.376	204.677	301.59	235.847	218.304				90.8092	158.906	228.183	156.161	132.102				90.4108	180.796	240.572	136.831	117.985				88.3667	60.5378	67.6137	81.0009					73.8538	94.7115	80.4518					88.8259
	72.5988	116.558	142.063	173.528	139.905	123.444				144.511	212.752	313.104	226.338	225.793				92.1585	165.133	234.827	153.858	136.799				90.501	183.486	243.765	131.223	123.473				97.3333	196.236	189.621	156.692					228.776	280.279	214.471					346.615
	79.1508	26.8879	33.8961	27.9751	21.612	23.6598				33.674	57.3887	58.426	35.3965	41.2389				22.7003	39.9244	46.7892	25.4286	27.2546				26.6529	34.3457	49.2393	21.6427	23.1221				106.067	201.949	183.039	161.638					250.062	260.137	211.967					375.369
	85.6088	25.351	29.8727	28.5709	21.7626	24.6316				31.4259	53.6957	57.3485	35.7901	42.3561				22.1029	37.6417	45.3244	24.7899	29.3211				24.8388	35.134	48.6075	21.3722	24.2743				114.8	196.74	179.29	158.702					247.32	255.322	203.868					356.471
	92.0702	24.1673	28.6261	27.5917	21.2633	22.871				30.029	49.5575	54.927	35.4587	40.5062				21.1662	36.2352	43.1987	24.5176	26.883				23.8498	33.6156	47.5179	21.1931	23.3037				123.533	188.926	180.141	157.244					236.601	255.064	201.56					340.498
																																		132.5	19.5283	22.2281	45.5634					25.3284	30.9026	38.057					28.8448
																																		141.233	20.2343	22.6399	46.0467					24.5251	33.5127	35.4049					29.8231
	Mitochondrial Perimeter um				Mitochondrial area umsqr					Agpat5 immunoblotting in immunoprecipitated samples from GT1-7 cell lysate, cells transfected with scrambled or Agpat5 siRNA
	AgRPCre/+;Rosa26tdTom	AgRPAgpat5KO;Rosa26tdTom			AgRPCre/+;Rosa26tdTom	AgRPAgpat5KO;Rosa26tdTom				Scrambled siRNA	AGPAT5 siRNA#1	AGPAT5 siRNA#2
						0.00664				97.9532	52.5937	36.4902
	3.2	1.49				0.00689				100.528	78.6377	45.2984
	0.846	1.27				0.00706				101.519	72.4908	57.7202
	1.48	1.17				0.00706
	1.84	1.34				0.00822
	1.4	1.08				0.0104
	1.78	2.58				0.0114
	2.19	1.92				0.0128
	1.19	1.29				0.0141
	3.18	0.776				0.0144
	0.918	0.788				0.0144
	3.01	0.509				0.0167
		1.1				0.0179
	1.44	0.801				0.0179
	1.55	1.12				0.0183
	0.956	0.833				0.0183
	0.801	1.3				0.0189
	1.05	0.897				0.0192
	1.85	1.96				0.0197
	1.46	2.09				0.0199
	1.27	2.33				0.0202
	0.814	1.89				0.0207
	0.894	0.747				0.0208
	1.03	1.51				0.0209
	1.23	0.936				0.021
	0.932	2				0.0215
	1.14					0.0216
	1.34	1.16				0.0217
	1.08	1.25				0.0219
	0.869	1.01				0.0219
	0.889	2.1				0.0219
	2.29	2				0.0222
	0.967	0.868				0.0223
	0.972	1.54				0.0236
	1.62	1.14				0.0241
	1.56	1.55				0.0241
	1.43	1.04				0.0244
	1.44	1.28				0.0244
	1.76	0.948				0.0248
	1.85	1.14				0.025
	1.37	1.18				0.0251
		1.15				0.0251
	1.07	0.865				0.0254
	1.12	1.54				0.0254
	0.933	0.957				0.0257
	0.775	1.96				0.0266
	1.04	1.39				0.0269
	1.2	0.813				0.0272
	1.28	2.08				0.0276
	1.3	1.91				0.0276
	1.16	3.02				0.028
	1.03	1.77				0.0285
	1.17	2.47				0.0291
	1.48	1.02				0.0293
	0.966	2.68				0.0295
	2.06	1.15				0.0299
	1.04	1.24				0.0305
	0.974	1.34				0.0309
	0.757	1.36				0.0309
	1.69	0.964				0.0309
	2.26	1.36				0.0309
	1.87	1.86				0.031
	1.91	1.25				0.0311
	1.19	1.21			0.00664	0.0314
	0.947	0.926			0.00822	0.0318
	1.12	2.06			0.0109	0.0319
	0.947	2.46			0.012	0.0321
	1.36	1.5			0.0125	0.0323
	1.59	1.36			0.0127	0.0326
	2.17	1.42			0.0129	0.0326
	1.39				0.0131	0.0329
	0.655	1.11			0.0138	0.0337
	1.53	1.08			0.0138	0.0344
	1.09	1.22			0.0142	0.0345
	1.14	1.59			0.0147	0.0346
	1.5	2.62			0.0148	0.0347
	0.786	0.968			0.0158	0.0351
	1.5	1.33			0.0159	0.0351
	1.21	1.87			0.0176	0.0354
	1.32	1.07			0.0178	0.0355
	1.62	1.4			0.018	0.0356
	1.02	1.7			0.0184	0.0356
	1.29	1.33			0.0195	0.0358
	1.36	1.8			0.0199	0.0358
	1.69	1.6			0.0204	0.0361
	1.58	1.33			0.0209	0.0362
	2.1	1.15			0.0213	0.0369
	1.19	1.23			0.0219	0.037
	1.15	1.1			0.0219	0.0371
	0.863	1.07			0.0225	0.0371
		1.11			0.0229	0.0373
	4.02	1.65			0.023	0.0378
	0.91	1.12			0.0237	0.0378
	1.21	1.03			0.0239	0.0381
	3.16	1.25			0.0244	0.0381
	1.12	2.07			0.0248	0.0384
	1.27	1.01			0.0248	0.0385
	2.16	0.786			0.025	0.0386
	0.747	1.61			0.0254	0.0388
	1.45	1.57			0.0257	0.0388
	1.27	2.3			0.0259	0.0388
	1.19	1.72			0.0267	0.0389
	1.29	1.44			0.0267	0.0389
		1.19			0.0268	0.0391
	3.7	0.916			0.0269	0.0393
	4.1	0.998			0.0276	0.0393
	0.952	1.19			0.0279	0.0394
	1.06	1.33			0.0283	0.0398
	1.13	1.33			0.0283	0.0399
	0.994	1.35			0.0285	0.0401
	0.873	1.47			0.0287	0.0402
	1.35				0.0288	0.0402
	2.2	1.41			0.0288	0.0404
	1.66	1.28			0.0294	0.0406
	3.2	0.943			0.0297	0.0406
	1.68	0.996			0.0298	0.0413
	1.45	0.883			0.0301	0.0415
	1.26	1.19			0.0304	0.0416
	1.68	1.26			0.0311	0.0417
	1.52	1.18			0.0316	0.042
	1.59	1.63			0.0318	0.0421
	1.73	1.32			0.032	0.0422
	1.01	1.25			0.0321	0.0422
	0.987	1.25			0.0324	0.0422
	0.922	1.07			0.0326	0.0425
	1.1	1.3			0.0327	0.0426
	1.59	1.53			0.0327	0.0429
	1.01	1.42			0.0328	0.0429
	1.12	1.05			0.0328	0.043
	1.35	2.89			0.0338	0.0431
	1.52	1.27			0.034	0.0437
	1.46	1.64			0.034	0.0437
	1.05	1.51			0.0341	0.0438
	1.36	1.24			0.0342	0.0438
	4.76	1.39			0.0344	0.0439
	1.9	1.61			0.0345	0.0441
	2.13	1.01			0.0349	0.0443
	1.58	1.96			0.0351	0.0443
	1.15	1.42			0.0353	0.0444
	1.26	5.48			0.0354	0.0446
	1.32	1.51			0.0355	0.0448
	1.51	1.31			0.0358	0.0448
	1.7	1.47			0.0358	0.0449
	3.51	1.36			0.036	0.0452
	1.84	1.29			0.0361	0.0452
	2.17	1.45			0.0363	0.0453
	1.74	2.86			0.0365	0.0453
	0.978	1.32			0.0368	0.0454
	1.95	1.68			0.037	0.0454
	1.46	1.06			0.0372	0.0455
	1.3	1.42			0.0372	0.0455
	1.74	1.26			0.0372	0.0456
		1.09			0.0373	0.0456
	1.31	2.01			0.0373	0.0456
	3.09	1.96			0.0374	0.0459
	1.08	1.19			0.0378	0.0461
	1.46	1.03			0.0383	0.0461
	1.24	0.947			0.0388	0.0461
	2.11	1.04			0.0388	0.0461
	1.14	1.79			0.0389	0.0461
	1.29	1.19			0.0389	0.0461
	0.62	1.78			0.0391	0.0462
	1.18	1.36			0.0391	0.0466
	1.03	0.984			0.0391	0.0466
	1.34				0.0392	0.0467
	1.59	1.49			0.0393	0.0469
	1.19	1.63			0.0393	0.0469
	0.999	3.16			0.0395	0.0472
	0.536	1.46			0.0398	0.0473
	1.39	1.47			0.0398	0.0473
	1.15	1.3			0.0401	0.0474
	1.05	1.16			0.0401	0.0474
	1.26	1.32			0.0403	0.0476
		2.06			0.0403	0.0478
	1.45	2.18			0.0411	0.0478
	1.69	1.56			0.0413	0.0479
	0.974	1.11			0.0413	0.0481
	1.38	2.62			0.0415	0.0481
	0.718	1.27			0.0417	0.0484
	0.936	1.37			0.0417	0.0485
	1.04	1.59			0.0418	0.0485
	2.4	2.15			0.0419	0.0486
	1.01	0.896			0.0419	0.0488
	1.29	1.9			0.042	0.0489
	1.25	1.72			0.042	0.049
	1.94	1.12			0.0421	0.049
		3.18			0.0424	0.0491
	2.18	2.5			0.0424	0.0492
	1.03	1.42			0.0425	0.0494
	0.917	1.47			0.0428	0.0494
	1.09	1.47			0.0431	0.0495
	1.22				0.0433	0.0497
	0.884	1.07			0.0435	0.0497
	0.954	2.03			0.0436	0.05
	1.01	1.85			0.0439	0.0501
	1.07	1.72			0.0442	0.0502
	1.27	2.32			0.0446	0.0503
	1.5	2.07			0.0446	0.0507
	1.63	1.18			0.0447	0.0507
	1.6	1.8			0.0451	0.0508
	1.58	1.08			0.0451	0.0508
	1.55	1.24			0.0452	0.0509
	1.06	3.89			0.0453	0.0512
	2.56	1.83			0.0453	0.0513
	1.01	1.22			0.0455	0.0514
	0.756	1.95			0.0459	0.0515
	0.958	1.81			0.046	0.0515
	1.28	0.749			0.0461	0.0518
	3.02	2.83			0.0462	0.0518
	1.97	1.27			0.047	0.0518
	1.89	2.26			0.0471	0.0518
	1.51	1.68			0.0472	0.0519
	1.21	1.62			0.0473	0.052
	1.24	1.79			0.0477	0.0521
	1.18				0.0478	0.0523
	0.865	1.32			0.0478	0.0523
	1.43	1.77			0.0478	0.0524
	0.985	1.32			0.0478	0.0524
	0.98	0.906			0.048	0.0524
		1.01			0.0481	0.0526
	1.57	1.43			0.0483	0.0529
	1.25	1.43			0.0483	0.053
	0.911	0.989			0.0483	0.053
	1.35	1.11			0.0483	0.053
	0.737	2.03			0.0484	0.053
	0.655	1.57			0.0484	0.0532
	0.835	1.44			0.0487	0.0532
	0.556	0.92			0.0488	0.0533
	0.599	1.31			0.0488	0.0534
	1.27	1.17			0.049	0.0534
	1.19	1.24			0.0491	0.0534
	0.639	1.52			0.0493	0.0534
	0.884	1.37			0.0495	0.0535
	0.946	1.98			0.0497	0.0535
	0.87	1.27			0.0498	0.0539
	0.892	1.58			0.05	0.054
	1.32	2.21			0.05	0.0541
	1.48	1.54			0.05	0.0541
	0.927	0.839			0.0501	0.0543
	1.63	1.15			0.0505	0.0543
	1.31				0.0505	0.0545
	1.46	1.46			0.0509	0.0545
	1.27	1.13			0.051	0.0545
		0.948			0.0511	0.0546
	1.35	1.26			0.0511	0.0547
	1.42	2.49			0.0511	0.0547
	1.32	1.51			0.0513	0.0547
	1.37	1.01			0.0513	0.0548
	1.46	1.63			0.0513	0.0552
	1.3	1.46			0.0514	0.0553
	1.89	1.36			0.0514	0.0554
	1.37	1.34			0.0514	0.0554
	1.59	1.98			0.0516	0.0555
	1.42				0.0518	0.0555
	1.63	1.57			0.0518	0.0555
	1.42	1.48			0.0518	0.0559
	1.23	0.935			0.0519	0.0563
	1.25	1.73			0.0521	0.0563
	0.695	1.84			0.0523	0.0565
	1.26	1.87			0.0523	0.0565
	1.77	1.85			0.0523	0.0565
	1.61	1.61			0.0525	0.0565
	1.47	1.39			0.0528	0.0566
	1.25	1.67			0.0528	0.0567
	1.36	1.96			0.0528	0.0567
	1.23	1.62			0.0529	0.0567
	2.14	1.51			0.0531	0.0567
	1.23	1.74			0.0532	0.0568
	1.52	1.13			0.0536	0.0569
	0.939	1.58			0.0537	0.0571
	1.06	1.85			0.0538	0.0573
	1.07	1.79			0.0539	0.0576
	1.54	1.31			0.0539	0.0576
	2.16	1.33			0.0543	0.0577
	1.43	2.56			0.0545	0.0578
	1.6	1.9			0.0545	0.058
	1.21	1.21			0.0548	0.058
	1.4	1.38			0.0548	0.0581
	1.09	1.38			0.0548	0.0582
	0.89	1.98			0.055	0.0583
	1.53	1.81			0.0553	0.0583
	1.51	1.72			0.0558	0.0583
	3.99	1.44			0.056	0.0587
	0.927	0.947			0.056	0.0587
	2.87	1.21			0.056	0.059
	1.19	1.05			0.056	0.0591
	1.54	2.03			0.0563	0.0592
	1.48	2.66			0.0563	0.0593
	3.92	1.38			0.0564	0.0593
	1.46	3.32			0.0565	0.0594
	1.35	1.48			0.0565	0.0595
	0.983	2.26			0.0565	0.0595
	2.02	1.45			0.057	0.0597
	1.37	1.73			0.057	0.0597
	3.74	1.52			0.057	0.0598
	2.33	1.37			0.057	0.0598
	0.937	1.65			0.0572	0.0598
	2.12	2.79			0.0574	0.0598
	2.09	1.32			0.0574	0.0598
	2.25	1.49			0.0574	0.0599
	3.87	2.53			0.0576	0.0599
	1.08				0.0577	0.0602
	1.13	0.925			0.0577	0.0603
	1.51	1.92			0.0578	0.0604
	1.37	1.65			0.0578	0.0605
	2.35	1.47			0.0578	0.0606
	1.21	2.14			0.0578	0.0606
		1.62			0.0578	0.0606
	1.66	1.19			0.0578	0.0607
	0.609	1.34			0.058	0.0607
	1.33	1.34			0.058	0.0607
	1.49	1.92			0.058	0.0608
	2.11	2.22			0.0583	0.0608
	1.5	1.22			0.0583	0.0612
	1.09	0.817			0.0585	0.0612
	1.42	1.1			0.0585	0.0612
	1.33	1.32			0.0588	0.0613
	1.35	1.27			0.0588	0.0615
	2.5	1.73			0.059	0.0616
	1.43	1.89			0.0594	0.0617
	1.18	3.35			0.0595	0.0617
					0.0595	0.0617
	1.18	0.796			0.0596	0.062
	1.62	0.951			0.0597	0.062
	3.13	2.23			0.0598	0.0621
	1.18	1.57			0.0598	0.0621
	1.35	2.06			0.0598	0.0622
	1.37	2.09			0.0599	0.0622
	1.59	1.04			0.0599	0.0622
	1.25	1.39			0.06	0.0622
	2.15	0.77			0.06	0.0622
	1.39	1.78			0.0602	0.0622
	1.76	1.29			0.0602	0.0623
	1.58	1.67			0.0602	0.0623
	1.45	1.04			0.0602	0.0623
		1.6			0.0602	0.0623
	2.47	1.01			0.0605	0.0625
	1.71	1.09			0.0606	0.0626
	1.31	1.36			0.0607	0.0627
	0.948	1.41			0.0607	0.0627
	1.17	1.16			0.0608	0.0627
	1.14	0.863			0.0608	0.0628
	1.93	1.36			0.0609	0.0628
	1.5	1.84			0.061	0.0629
	1.23	0.921			0.0611	0.063
	1.43	1.24			0.0612	0.063
	1.35	1.09			0.0612	0.063
	1.36	1			0.0614	0.0631
	3.19	1.57			0.0615	0.0631
	1.79	1.18			0.0616	0.0631
	1.17				0.0616	0.0634
	1.16	1.79			0.0616	0.0635
	1.14	1.12			0.0617	0.0635
	1.8	1.35			0.0619	0.0635
	1.39	1.12			0.0619	0.0637
	1.14	0.872			0.062	0.0637
	1.54	1.35			0.0622	0.0637
	1.77	0.896			0.0622	0.0637
	1.53	0.985			0.0623	0.0639
	1.88	2.39			0.0624	0.0639
	2.53	1.33			0.0624	0.0639
	3.24	0.924			0.0625	0.0642
	1.39	0.923			0.0625	0.0645
	2.16	1.26			0.0627	0.0646
	0.916				0.0628	0.0646
		1.17			0.0628	0.0646
	1.61	0.99			0.063	0.065
	1.58	1.37			0.063	0.065
	1.07	1.95			0.063	0.0652
	1.66	1.5			0.0631	0.0655
	1.98	1.18			0.0631	0.0657
	2.79	1.09			0.0632	0.0657
	1.58	1.52			0.0632	0.0657
	1.21	1.29			0.0634	0.0658
	1.16	0.995			0.0634	0.0658
	1.69	1.31			0.0635	0.066
	1.09	1.09			0.0636	0.066
	1.16	1.3			0.0637	0.066
	1.19	1.31			0.0637	0.0661
	1.28	1.44			0.0642	0.0661
	1.69	1.13			0.0642	0.0661
		1.3			0.0642	0.0664
	0.999	0.93			0.0643	0.0666
	0.717	1.15			0.0644	0.0666
	1.76	0.963			0.0644	0.0668
	1.33	2.05			0.0645	0.067
	2.14	1.48			0.0648	0.0672
	1.78	1.57			0.0648	0.0672
	1.69	0.736			0.0648	0.0672
	0.803	0.831			0.0648	0.0673
	1.7	2.36			0.0649	0.0673
	1.35	2.36			0.065	0.0674
	1.52	1.66			0.065	0.0677
	2.06	1.2			0.065	0.0677
	1.59	1.48			0.0651	0.0678
	2.04	0.903			0.0651	0.0679
	3.25	1.12			0.0651	0.0679
	1.31	0.554			0.0653	0.068
	1.58	1.2			0.0655	0.0682
	1.32	1.23			0.0656	0.0682
	1.3	1.08			0.0657	0.0684
	1.56	1.48			0.0657	0.0684
	1.76	1.74			0.0658	0.0684
	1.49	1.75			0.066	0.0686
	3.12				0.066	0.0687
	1.53	1.15			0.066	0.0687
	1.32	0.592			0.0661	0.0688
	1.72	1.4			0.0663	0.0689
	2.57	1.72			0.0664	0.069
	2.67	1.08			0.0664	0.069
	1.44	2.42			0.0665	0.069
	1.4	1.14			0.0666	0.0691
	4.14	1.1			0.0666	0.0691
	1.71	1.61			0.0669	0.0691
	1.51	1.34			0.0672	0.0692
	1.16	1.33			0.0672	0.0692
	2	2			0.0672	0.0692
	1.37	2.01			0.0673	0.0694
	2.36	0.659			0.0674	0.0695
	1.67	0.547			0.0675	0.0696
	1.48				0.0677	0.0696
		1.1			0.0677	0.0697
	2.57	1.19			0.0677	0.0697
	3.59	0.791			0.0677	0.0697
	1.37	1.09			0.0677	0.0698
	1.46	1.12			0.068	0.0699
	1.02	1.21			0.068	0.0699
	1.31				0.0682	0.07
	1.6	1.2			0.0687	0.07
	1.35	0.962			0.0688	0.0702
	1.44	1.6			0.0688	0.0702
	1.59	1.27			0.0688	0.0705
	1.26	0.997			0.069	0.0705
	1.59	1.32			0.0692	0.0705
	2	2.12			0.0692	0.0706
	1.56	3.23			0.0692	0.0707
	1.57	2.43			0.0693	0.0707
	2.24	1.92			0.0693	0.0707
	1.05	2.92			0.0695	0.0709
	2.27	1.09			0.0695	0.0709
	1.4	1.43			0.0697	0.071
	0.88	1.72			0.0698	0.0711
	2.53				0.0699	0.0711
	1.22	1.38			0.0699	0.0714
	1.73	1.15			0.0699	0.0714
	1.37	1.12			0.07	0.0716
	1.61	2.11			0.07	0.0716
	1.25	1.72			0.0702	0.0717
	1.08	1.98			0.0702	0.0718
	1.58	1.06			0.0703	0.0719
	1.57	2.23			0.0704	0.0719
	1.42	0.991			0.0704	0.0722
	2.84	1.42			0.0704	0.0722
	1.38	1.31			0.0706	0.0722
	1.81	1.51			0.0706	0.0729
	1.48	1.1			0.0706	0.073
	1.33	1.35			0.0707	0.073
	0.763	0.842			0.0707	0.0731
	1.25	2.06			0.071	0.0732
	1.54	1.18			0.071	0.0732
	1.66	0.924			0.0712	0.0732
	1.63	1.92			0.0714	0.0733
	1.88	1.67			0.0715	0.0733
	1.61	2.65			0.0717	0.0733
	1.7	1.36			0.0717	0.0733
	1.01	1.35			0.0717	0.0734
	1.78	1.3			0.0717	0.0735
		1.91			0.0719	0.0736
	2.11	1.16			0.072	0.0736
	1.24	1.11			0.072	0.0737
	1.32	1.28			0.072	0.0737
	1.1	1.45			0.072	0.0737
	0.953	1.5			0.072	0.0737
	1.88	1.05			0.0722	0.0738
	1.59	0.893			0.0724	0.0739
	2.11	1.02			0.0724	0.0739
	1.86	1.19			0.0724	0.0741
	0.954	1.28			0.0726	0.0741
	1.14	2.91			0.0726	0.0742
		3.35			0.0728	0.0745
	5.23	2.06			0.0729	0.0745
	2.4				0.0729	0.0746
	0.806	1.28			0.073	0.0746
	0.929	1.41			0.0731	0.0746
	1.31	1.39			0.0731	0.0747
	0.782	1.31			0.0731	0.0747
	1	1.04			0.0734	0.0748
	0.792	1.74			0.0735	0.0748
	1.34	1.28			0.0735	0.0748
	0.974	1.48			0.0735	0.0749
	1.26	0.902			0.0735	0.0749
	0.878	1.75			0.0736	0.0749
	0.889	1.35			0.0736	0.0749
	0.953	1.03			0.0736	0.0749
	2.43	0.702			0.0739	0.0751
	1.45	1.08			0.0739	0.0751
	0.764	1.3			0.0739	0.0752
	1.16	0.691			0.0739	0.0752
	1.9	1.58			0.0744	0.0752
	1.04	1			0.0744	0.0753
	1.4	1.3			0.0744	0.0753
	1.55	2.54			0.0745	0.0755
	1.23	1.55			0.0745	0.0755
	1.53	2.18			0.0746	0.0755
	1.05	1.86			0.0747	0.0756
	1.71	1.24			0.0747	0.0757
	1.34	0.752			0.0747	0.0757
	1.95	1.92			0.0749	0.0758
	1.25	1.66			0.0749	0.0758
	1.07				0.0752	0.076
	1.27	1.38			0.0752	0.0761
	1.53	0.81			0.0752	0.0761
	2.3	0.908			0.0753	0.0761
	1.97	1.47			0.0757	0.0762
	1.51	1.25			0.0757	0.0762
	1.51	2.34			0.0757	0.0764
	1.86	1.06			0.0757	0.0765
	1.33	1.95			0.0757	0.0765
	0.931	0.939			0.0757	0.0765
	1.94	2.13			0.0757	0.0766
	1.23	1.02			0.0759	0.0766
	2.73	1.28			0.0759	0.0766
	1.12	1.79			0.0761	0.0767
	2.78	1.54			0.0761	0.0768
	1.87	1.34			0.0762	0.0769
	2.19	0.989			0.0762	0.0769
	2.51	0.757			0.0762	0.077
	1.95	0.539			0.0762	0.077
	2.14	1.92			0.0764	0.0771
	1.25	1.24			0.0764	0.0771
	1.15	3.71			0.0764	0.0771
	1.27				0.0764	0.0772
	1.16	2.45			0.0764	0.0772
	1.27	1.32			0.0767	0.0773
	1.38	0.928			0.0767	0.0774
	1.65	1.48			0.0767	0.0778
	1.88	1.03			0.0769	0.0779
	2.97	0.859			0.0769	0.0779
	3.03	1.63			0.0769	0.0779
	1.34	1.25			0.077	0.078
	1.91	1.09			0.077	0.0782
	1.31	0.919			0.0771	0.0782
	1.85	1.25			0.0771	0.0782
	2.4	0.934			0.0771	0.0784
		1.16			0.0774	0.0784
	1.33	1.1			0.0775	0.0784
	1.98	1.18			0.0775	0.0784
	1.23	1.42			0.0776	0.0784
	1.41	1.82			0.0776	0.0785
	1.2	1.56			0.0777	0.0785
	0.807	1.53			0.0777	0.0785
	0.821	1.5			0.0778	0.0786
	1.29	1.32			0.0779	0.079
	1.65	1.13			0.0782	0.079
	1.24	1.23			0.0782	0.0791
	2.95	0.907			0.0784	0.0791
	1.42	1.34			0.0784	0.0791
	0.959	3.04			0.0784	0.0791
	1.57	1.23			0.0784	0.0791
	1.77	0.923			0.0784	0.0793
	0.692				0.0784	0.0793
	1.42	1.5			0.0786	0.0794
	1.52	1.59			0.0786	0.0796
	1.46	1.58			0.0786	0.0796
	1.11	1.58			0.0787	0.0797
	1.67	1.92			0.0788	0.0798
	1.95	0.83			0.0788	0.0799
	1.01	1.04			0.0789	0.0799
	1.5	1.45			0.0791	0.0799
	2.17	0.951			0.0793	0.08
	1.25	0.959			0.0794	0.0801
	2.08	2.43			0.0794	0.0801
	1.54	1.33			0.0794	0.0801
	0.981	1.02			0.0794	0.0802
	1.42	1.22			0.0795	0.0802
		1.6			0.0795	0.0803
	2.04	1.58			0.0796	0.0803
	1.52	1.58			0.0797	0.0803
	0.604	1.12			0.0797	0.0804
	1.11	1.63			0.08	0.0804
	3.04	1.54			0.0802	0.0806
	0.909	1.85			0.0802	0.0806
	1.11	1.26			0.0802	0.0809
	1.39	0.885			0.0802	0.0809
	1.14	1.5			0.0802	0.0809
	0.653	3.11			0.0803	0.081
	1.3	1.64			0.0804	0.081
	1.1	2.3			0.0804	0.0811
	1.6	1.95			0.0804	0.0811
	1.29	2.4			0.0804	0.0811
	1.23	1.76			0.0804	0.0811
	1.13	1.21			0.0805	0.0811
	1.33	2.01			0.0806	0.0811
	1.96	2.2			0.0808	0.0811
	2.6	0.986			0.0809	0.0812
	1.19	1.24			0.0809	0.0812
	1.09	1.82			0.0809	0.0812
	2.71	2.28			0.0809	0.0814
	1.35	1.48			0.0809	0.0814
	1.1				0.081	0.0815
	1.44	1.41			0.081	0.0817
	1.14	2.5			0.081	0.0817
	1.74	1.84			0.0811	0.0819
	1.68	1.23			0.0812	0.0819
		1.34			0.0816	0.0819
	1.16	1.47			0.0817	0.0819
	1.23	1.57			0.0817	0.0819
	2.07	1.46			0.0817	0.0821
	1.05	1.88			0.0819	0.0821
	1.39				0.0819	0.0822
	1.65	1.18			0.0819	0.0824
	0.878	1.68			0.0822	0.0824
	2.09	1.4			0.0822	0.0824
	1.41	1.49			0.0822	0.0824
	1.81	1.49			0.0823	0.0824
	1.37	1.39			0.0824	0.0825
	2.22	1.3			0.0824	0.0825
	1.2	1.83			0.0826	0.0825
	0.955	0.897			0.0826	0.0827
	1.52	1.64			0.0827	0.0827
	1.26	1.46			0.0827	0.0827
	0.876	1.4			0.0827	0.0828
	1.21	1.91			0.0827	0.0828
	1.17	0.962			0.0827	0.0828
	1.48	0.979			0.0829	0.0828
	1.66	1.68			0.0829	0.0829
	1.11	1.35			0.0829	0.0831
	1.33	1.09			0.0829	0.0831
	1.16	1.31			0.0829	0.0831
	1.28	1.19			0.0829	0.0831
	1.13	2.37			0.0829	0.0831
	1.1				0.0831	0.0831
	1.25	0.688			0.0831	0.0831
	1.6	0.934			0.0833	0.0833
	1.37	1.44			0.0834	0.0833
	1.34	2.18			0.0834	0.0835
	2.01	1.04			0.0836	0.0835
	1.42	1.16			0.0837	0.0835
		1.35			0.0837	0.0836
	0.99	1.04			0.0837	0.0836
	1.39	0.718			0.0837	0.0837
	2.55	2.62			0.0839	0.0837
	1.09	0.988			0.0839	0.0839
	1.19	0.91			0.0841	0.0839
	1.34	0.671			0.0842	0.0839
	1.4	2.01			0.0844	0.0839
	1.14	1.67			0.0844	0.0839
	2.06	2.47			0.0844	0.084
	1.25				0.0844	0.084
	1.94	1.92			0.0845	0.084
	1.5	1.11			0.0845	0.084
		1.54			0.0846	0.084
	1.15	1.36			0.0846	0.0842
	1.6	0.837			0.0848	0.0842
	0.873	1.94			0.0849	0.0842
	1.27	1.11			0.0849	0.0844
	1.34	1.39			0.0849	0.0844
	1.37	2.13			0.0849	0.0846
	1.16	1.48			0.085	0.0846
	1.29	1.59			0.085	0.0848
	1.19	1.05			0.0851	0.0848
	0.941				0.0854	0.0848
	2.21	0.903			0.0854	0.0848
	1.71	1.09			0.0855	0.0849
	1.15	1.26			0.0855	0.0849
	1.27	3.39			0.0855	0.0849
	1.13	1.13			0.0855	0.0849
	0.999	1			0.0855	0.0849
	0.701	1.21			0.0858	0.085
	1.38	1.1			0.0859	0.0851
	1.08	0.514			0.0859	0.0851
	1.38	1.43			0.0859	0.0851
	1.88	1.11			0.086	0.0853
	1.64	1.4			0.0862	0.0854
	0.837	1.15			0.0862	0.0855
	0.953	2.3			0.0862	0.0855
	1.91	1.49			0.0862	0.0856
		1.92			0.0862	0.0857
	1.48	1.4			0.0863	0.0857
	0.966	1.55			0.0864	0.0857
	1.15	0.932			0.0864	0.0858
	1.24	1.84			0.0865	0.0859
	1.18				0.0865	0.0859
	1.57	1.08			0.0865	0.0859
	1.33	1.34			0.0866	0.086
	1.43	1.33			0.0866	0.086
	0.952	0.849			0.0866	0.0862
	1.6	2.08			0.0866	0.0862
	1	2.47			0.0866	0.0862
	1.25				0.0868	0.0862
	2.17	1.47			0.0869	0.0865
	1.28	1.56			0.0869	0.0866
	1.39	1.09			0.0869	0.0866
	1.11	2			0.0869	0.0866
	0.912	1.49			0.0871	0.0866
	0.69	0.97			0.0871	0.0868
	0.933	1.93			0.0871	0.0868
	1.15	1.45			0.0875	0.0869
	1.66	1.95			0.0877	0.0871
	1.64	2.45			0.0877	0.0871
	1.1	1.69			0.0877	0.0871
	1.47	2.9			0.088	0.0871
	0.778	1.33			0.088	0.0871
	1.72	1.39			0.0883	0.0871
	0.585	2.86			0.0884	0.0873
	0.729	1.64			0.0884	0.0874
	0.679	1.25			0.0885	0.0874
	1.05	1.69			0.0885	0.0874
	1.27	1.06			0.0885	0.0874
	1.05	1.86			0.0885	0.0877
	1.33	3.28			0.0886	0.0877
	1.08	1.3			0.0886	0.0877
	1.65	1.16			0.0886	0.0877
	1.26	1.75			0.0888	0.0878
	1.42	2.87			0.0888	0.0879
	1.61	3.28			0.0888	0.0879
	1.32	1.25			0.0889	0.088
	1.13	2.03			0.0889	0.088
	1.79	1.35			0.0889	0.088
	0.737	2.09			0.0889	0.0882
	0.962	1.36			0.0892	0.0883
	2.34	1.82			0.0892	0.0885
	0.99	1.18			0.0892	0.0888
	0.901	1.24			0.0893	0.0889
	0.922	1.18			0.0894	0.0891
	0.542	1.46			0.0896	0.0891
	0.94				0.0897	0.0892
	1.01	2.02			0.0897	0.0892
	1.22	1.29			0.0898	0.0894
	0.997	2.25			0.0899	0.0895
	0.798	0.966			0.0901	0.0897
	1.18	1.29			0.0901	0.0897
		1.34			0.0901	0.0898
	1.11	1.62			0.0903	0.0898
	1.19	1.55			0.0904	0.0898
	1.06	1.34			0.0904	0.0898
	1.38	1.56			0.0906	0.0899
	1.51	1.9			0.0906	0.0899
	0.848	1.59			0.0906	0.09
	3.42	1.66			0.0906	0.09
	1.87	3.36			0.0909	0.09
	2.3	1.37			0.0909	0.09
	4.98	0.981			0.0909	0.09
	2.45	1.65			0.0912	0.0902
	1.39	1.7			0.0913	0.0903
	1.28	1.28			0.0913	0.0904
	1.27	1.16			0.0914	0.0904
	1.87	0.799			0.0914	0.0904
	2.05	1.47			0.0915	0.0904
	1.08	0.756			0.0915	0.0906
	1.05	1.7			0.0916	0.0906
	1.28	1.13			0.0918	0.0906
	2.05				0.0919	0.0906
	2.62	1.31			0.092	0.0907
	0.98	1.31			0.092	0.0908
	0.827	0.899			0.092	0.0908
	0.829	0.927			0.0921	0.0909
	1.53	1.56			0.0921	0.0909
	1.44	1.86			0.0921	0.0909
	1.39	4.79			0.0922	0.091
	1.77	0.928			0.0923	0.091
	1.47	1.15			0.0926	0.0914
	1.41	0.792			0.0927	0.0915
	1.95	0.652			0.0928	0.0916
	1.11	1.61			0.0929	0.0916
		0.826			0.0929	0.0917
	3.7	1.96			0.0931	0.0918
	1.09	1.41			0.0931	0.0918
	1.41	1.33			0.0931	0.0918
	1.76	2.16			0.0931	0.0918
	2.37	0.933			0.0931	0.0918
	1.27	2			0.0933	0.0919
	2.32	1.2			0.0933	0.0923
	1.42	2.26			0.0933	0.0924
	3.29	1.37			0.0933	0.0926
	1.67	1.62			0.0936	0.0927
	2.44	1.28			0.0936	0.0928
	2.28	1.62			0.0936	0.0928
	1.41	1.14			0.0936	0.0929
	1.86	1.55			0.0938	0.0929
	1.17	0.896			0.0939	0.0931
	1.23	1.9			0.0941	0.0931
	1.56	1.92			0.0941	0.0931
	1.48	1.54			0.0942	0.0935
	2.05	1.71			0.0942	0.0935
	0.73	2.59			0.0942	0.0936
	0.963	1.57			0.0944	0.0937
	1.51	0.757			0.0944	0.0937
	1.23	2.03			0.0944	0.0938
	1.98	1.56			0.0946	0.0941
	0.702	0.492			0.0946	0.0942
	1.73	1.08			0.0948	0.0942
	2.69	1.61			0.0949	0.0943
		0.744			0.0952	0.0943
	1.33	1.65			0.0953	0.0944
	1.4	1.7			0.0953	0.0944
	2.94	1.17			0.0953	0.0946
	1.96	0.877			0.0953	0.0948
	1.1	1.28			0.0953	0.0948
	1.1	1.22			0.0955	0.0948
	1.56	1.63			0.0955	0.0952
	2.76	1.38			0.0956	0.0953
	1.27	1.47			0.0956	0.0953
	1.98	0.343			0.0958	0.0955
	1.37				0.0958	0.0956
	1.65	1.58			0.0962	0.0956
	2.07	1.38			0.0962	0.0956
	1.46	0.939			0.0962	0.0956
	1.62	0.827			0.0962	0.0957
	1.91	0.751			0.0962	0.0957
	1.95	1			0.0963	0.0958
	1.51	1.69			0.0963	0.0958
	1.48	1.41			0.0964	0.0958
	1.6	1.59			0.0966	0.0958
	1.67	1.54			0.0966	0.0961
	1.18	0.818			0.0966	0.0961
	1.42	0.938			0.0969	0.0961
	0.929	2.07			0.0971	0.0962
	1.02				0.0973	0.0963
		1.11			0.0975	0.0964
	1.29	1.38			0.0976	0.0966
	2.01	1.22			0.0976	0.0967
	0.976	1.02			0.0978	0.0967
	1.48	1.82			0.0978	0.0968
	1.34	0.455			0.0978	0.0969
	1.19	0.557			0.0978	0.0969
	1.02	0.463			0.0979	0.0969
	1.4	1.35			0.098	0.0969
	1.11	1.32			0.098	0.097
	1.29	1.03			0.0981	0.097
	1.57	2.05			0.0982	0.0973
	2.11	1.11			0.0984	0.0975
	2.2	1.12			0.0984	0.0975
	2.03	1.24			0.0985	0.0976
	1.69	1.32			0.0986	0.0976
	1.39	0.832			0.0987	0.0981
	1.15	1.09			0.0987	0.0981
	2.54	1.39			0.0991	0.0982
	0.367	1.93			0.0992	0.0982
	0.411	1.03			0.0993	0.0984
	0.83	1.17			0.0993	0.0985
	0.599	1.23			0.0993	0.0985
	0.966	1.82			0.0994	0.0987
	1.19	1.08			0.0994	0.0987
	1.04				0.0994	0.0987
		0.588			0.0996	0.0988
	1.84	1.34			0.0996	0.0988
	1.18	1.23			0.0996	0.0988
	1.2	1.22			0.0997	0.0988
	2.35	1.05			0.0998	0.099
	0.878	0.999			0.0998	0.0996
	0.985	1.88			0.0998	0.0997
	0.902	1.16			0.1	0.0998
	0.757	1.74			0.1	0.0998
	1.74	1.31			0.1	0.0998
	1.91	0.971			0.1	0.0998
	0.392	1.72			0.1	0.1
	0.302	1.06			0.101	0.1
		1.11			0.101	0.1
	1.09	1.47			0.101	0.1
	2.09	1.36			0.101	0.101
	1.26	1.06			0.101	0.101
	1.92	1.05			0.101	0.101
	1.57	1.1			0.101	0.101
	1.07	1.49			0.102	0.101
	1.32				0.102	0.101
	2.13	1.58			0.102	0.101
	1.13	1.1			0.102	0.101
	1.15	0.994			0.102	0.102
	2.62	1.46			0.102	0.102
	2.18	2.35			0.102	0.102
		1.63			0.102	0.102
	1.32	1.37			0.102	0.102
	1.34	0.698			0.102	0.102
	1.27	1.18			0.102	0.102
	1.34	1.36			0.102	0.102
	1.45	2.49			0.102	0.102
	1.89	1.65			0.103	0.102
	2.58	1.06			0.103	0.102
	1.43	2.43			0.103	0.102
	1.6	0.74			0.103	0.102
	1.54	1.41			0.103	0.102
	1.54	1.53			0.103	0.102
	0.939	1.33			0.103	0.102
	1.75	0.881			0.104	0.102
	1.76	0.933			0.104	0.102
	1.7	1.19			0.104	0.102
	1.65	0.581			0.104	0.102
	1.4	0.32			0.104	0.102
	0.734	2.21			0.104	0.102
	0.965	1.81			0.104	0.102
	1.1	0.65			0.104	0.103
	1.38	1.68			0.104	0.103
	2.95	1.34			0.104	0.103
	1.5				0.104	0.103
	1.57	1.74			0.104	0.103
	1.82	1.01			0.104	0.103
	1.73	0.945			0.104	0.103
		1.47			0.104	0.104
	1.58	2.53			0.104	0.104
	1.5	0.803			0.104	0.104
	1.65	1.43			0.104	0.104
	1.89	1.46			0.105	0.104
	1.95	0.945			0.105	0.104
	1.21	1.89			0.105	0.104
	1.89	1.83			0.105	0.104
	1.58	0.714			0.105	0.104
	2.15	1.01			0.105	0.104
	1.16	1.04			0.105	0.104
	1.71	1.28			0.105	0.104
	1.01	0.958			0.105	0.104
	1.46	1.6			0.105	0.104
	2.13	0.91			0.105	0.105
	1.51	1.56			0.105	0.105
	1.16	1.02			0.105	0.105
	1.25	1.28			0.105	0.105
	2.69	1.95			0.105	0.105
	1.5	1.14			0.106	0.105
	2.03	0.328			0.106	0.105
	2.94	1.69			0.106	0.105
	1.58	1.42			0.106	0.105
	1.54	0.63			0.106	0.105
	1.46	0.744			0.106	0.105
	1.07	1.88			0.106	0.105
	1.34	2.45			0.106	0.105
		1.63			0.106	0.105
	1.36	0.912			0.106	0.105
	1.46	1.11			0.106	0.105
	1.49	1.23			0.106	0.105
	1.16	1.01			0.106	0.105
	1.47	2.02			0.106	0.106
	1.04	0.662			0.106	0.106
	1.32	1.4			0.106	0.106
	1.29	2.06			0.106	0.106
	1.45	0.777			0.106	0.106
	1.84	1.55			0.106	0.106
	3.12	1.03			0.107	0.106
	1.26	1.06			0.107	0.106
	1.29	1.47			0.107	0.106
	1.27	4.22			0.107	0.106
	2.14				0.107	0.106
	1.35	1.01			0.107	0.106
	1.11	1.5			0.107	0.106
	1.23	0.564			0.107	0.106
	1.54	1.44			0.107	0.106
	1.34	1.81			0.108	0.107
	0.917	1.57			0.108	0.107
	1.69	1.24			0.108	0.107
	1.28	1.35			0.108	0.107
	1.26	1.69			0.108	0.107
	1.09	0.834			0.108	0.107
		1.14			0.108	0.107
	1.79	0.854			0.108	0.107
	1.53	1.13			0.108	0.107
	1.21	0.876			0.108	0.107
	2.94	0.969			0.108	0.107
	2.1	0.521			0.108	0.107
	3.37	0.591			0.108	0.107
	1.69	1.49			0.108	0.107
	1.26	1.55			0.108	0.107
	2.91	1.41			0.109	0.107
	1.27	1.6			0.109	0.107
	2.08	1.58			0.109	0.107
	2.01	0.65			0.109	0.108
	1.41	1.11			0.109	0.108
	1.33	1.01			0.109	0.108
	1.96	0.485			0.109	0.108
	1.81	0.933			0.109	0.108
	1.28	1.11			0.109	0.108
	0.974	2.04			0.109	0.108
	1.71	1.33			0.109	0.108
	1.13	1.38			0.109	0.108
	1.37	0.69			0.11	0.108
	3.57	1.75			0.11	0.108
	2.61	1.73			0.11	0.108
	1.68	1.19			0.11	0.108
	1.98	1.03			0.11	0.108
	1.7	1.31			0.11	0.109
	2.16	1.8			0.11	0.109
	1.4	1.18			0.11	0.109
	1.88	1.02			0.11	0.109
	2.2	1.16			0.11	0.109
	1.45	0.634			0.11	0.109
	1.34				0.11	0.109
	1.58	1.13			0.11	0.109
	1.25	1.15			0.11	0.109
	1.48	1.71			0.111	0.109
	1.54	1.29			0.111	0.109
	1.5	0.552			0.111	0.11
		0.657			0.111	0.11
	1.1	0.955			0.111	0.11
	0.866	0.8			0.111	0.11
	1.37	1.99			0.111	0.11
	1.2	1.47			0.111	0.11
	1.26	1.38			0.111	0.11
	0.967	1.55			0.111	0.11
	1.51	1.52			0.111	0.11
	1.15	1.29			0.111	0.11
	0.998	2.29			0.111	0.11
	1.47	1.57			0.111	0.11
	3.6	1.24			0.111	0.111
	1.14	1.57			0.111	0.111
	1.44	1.62			0.111	0.111
	0.963	1.1			0.112	0.111
	0.895	0.92			0.112	0.111
	1.58	1.16			0.112	0.111
	1.16	1.45			0.112	0.111
	1.69	1.57			0.112	0.111
	1.9	1.07			0.112	0.111
	1.58	1.99			0.112	0.111
	1.32	0.947			0.112	0.111
	0.791	0.824			0.112	0.111
	1.27	1.49			0.112	0.111
	0.677	2.15			0.113	0.112
	1.26	1.56			0.113	0.112
	1.77	1.22			0.113	0.112
	1.95	2.88			0.113	0.112
	1.26	1.04			0.113	0.112
	1.07	2.74			0.113	0.112
	1.03	1.29			0.113	0.112
	1.09	0.755			0.113	0.112
	2.13	0.599			0.113	0.112
	2.48	1.38			0.113	0.112
	1.28	1.7			0.114	0.112
	1.47	1.07			0.114	0.112
	1.31	1.09			0.114	0.112
	3.74	1.77			0.114	0.113
		0.705			0.114	0.113
	1.29	1.49			0.114	0.113
	1.23	1.24			0.114	0.113
	1.96	2.79			0.114	0.113
	1.66	1.35			0.114	0.113
	2.75	2.04			0.115	0.113
	1.31	1.44			0.115	0.113
	1.86	1.79			0.115	0.113
	1.56	0.997			0.115	0.113
	1.65	1.92			0.115	0.114
	1.68	1.09			0.115	0.114
	1.41	1.08			0.115	0.114
	1.51	1.43			0.115	0.114
	1.3	1.57			0.115	0.114
	1.5	1.81			0.115	0.114
	1.47	1.25			0.115	0.114
	1.08	1.91			0.115	0.114
	2.11	1.77			0.115	0.114
	1.21	1.38			0.115	0.114
	0.941	1			0.115	0.114
	1.18	1.25			0.116	0.114
	1.11	1.45			0.116	0.114
	2.43	1.37			0.116	0.114
	1.65	1.08			0.116	0.114
	1.34				0.116	0.115
	1.91	0.83			0.116	0.115
	1.15	0.899			0.116	0.115
	1.51	0.832			0.116	0.115
	1.14	1.39			0.116	0.115
	1.95	1.3			0.116	0.115
	1.64	1.1			0.116	0.115
	1.38	1.72			0.116	0.115
		1.36			0.116	0.115
	2.62	1.65			0.117	0.115
	1.12	2.27			0.117	0.115
	1.69	1.33			0.117	0.115
	0.401	0.671			0.117	0.116
	0.45	1.21			0.117	0.116
	0.557	1.88			0.117	0.116
	1.58	1.22			0.117	0.116
	0.589	0.919			0.117	0.116
	1.25	1.28			0.117	0.116
	2.03	1.18			0.118	0.116
	1.38	1.14			0.118	0.116
	1.4	0.712			0.118	0.116
	0.933	1.64			0.118	0.116
	0.797	1.36			0.118	0.116
	1.09	1.74			0.118	0.116
	1.92	1.06			0.118	0.116
	1.46	1.53			0.118	0.116
	1.75	1.8			0.118	0.116
					0.118	0.116
	1.13	1.56			0.118	0.116
	1.1	0.726			0.118	0.116
	2.38	0.809			0.118	0.117
	1.25	1.67			0.118	0.117
	1.54	1.56			0.118	0.117
	1.05	1.62			0.118	0.117
	1.33	3.29			0.118	0.117
	1.49	1.45			0.118	0.117
	3.21	1.88			0.118	0.118
	1.92	0.817			0.118	0.118
	2.03	0.949			0.118	0.118
	1.88	1.87			0.118	0.118
	1.79	1.67			0.118	0.118
	1.52	2.48			0.118	0.118
	1.84	3.95			0.119	0.118
	1.45	1.71			0.119	0.118
	1.5	2.25			0.119	0.118
	1.57	2.27			0.119	0.118
	1.3	0.894			0.119	0.118
	1.46	1.02			0.119	0.118
	2.12	1.48			0.119	0.118
	1.47	1.25			0.119	0.119
	3.09	1.25			0.119	0.119
	1.47	1.36			0.119	0.119
	0.847	2.12			0.119	0.119
	0.948	1.19			0.119	0.119
	1.05	1.28			0.119	0.119
	1.28	1.86			0.119	0.119
	1.27	1.59			0.119	0.119
	0.882	2.07			0.119	0.119
	1.35	2.38			0.12	0.119
	2.23	1.47			0.12	0.119
		0.877			0.12	0.119
	1.13	2.18			0.12	0.119
	1.1				0.12	0.119
	2.38	0.654			0.12	0.119
	1.25	2.19			0.12	0.12
	1.54	1.71			0.12	0.12
	1.05	1.3			0.12	0.12
	1.33	1.3			0.12	0.12
	1.49	1.05			0.121	0.12
	3.21	1.08			0.121	0.12
	1.92	2.25			0.121	0.12
	2.03	1.28			0.121	0.12
	1.88	1.13			0.121	0.12
	1.79				0.121	0.12
	1.52	0.742			0.121	0.12
	1.84	1.9			0.122	0.12
	1.45	1.16			0.122	0.12
	1.5	0.61			0.122	0.12
	1.57	1.04			0.122	0.12
	1.3	1.47			0.122	0.121
	1.46	1.03			0.122	0.121
	2.12	0.808			0.122	0.121
	1.47	1.71			0.122	0.121
	3.09	1.31			0.122	0.121
	1.47	1.74			0.122	0.121
	0.847	1.31			0.122	0.121
	0.948	1.18			0.123	0.121
	1.05	2.03			0.123	0.121
	1.28	1.71			0.123	0.121
	1.27	1.59			0.123	0.121
	0.882	1.05			0.123	0.121
	1.35	1.04			0.123	0.122
	2.23	2.61			0.123	0.122
	0.449	1.19			0.123	0.122
	1.6				0.124	0.122
	1.55	1.28			0.124	0.122
	1.04	1.08			0.124	0.122
	1.49	1.01			0.124	0.122
	1.34	1.69			0.124	0.122
	1.44	1.59			0.124	0.122
	1.78	2.39			0.124	0.122
	1.69	2			0.124	0.122
	1.49	1.15			0.124	0.122
	0.83	0.665			0.124	0.122
	2.36	1.45			0.124	0.122
	2.28	2.09			0.124	0.122
	2.14	1.42			0.124	0.122
	1.74	1.53			0.124	0.123
	1.81	0.791			0.124	0.123
	1.69	1.09			0.124	0.123
	1.71	2.29			0.124	0.123
	1.82	1.2			0.124	0.123
	2.71	1.83			0.124	0.123
	2.3	1.24			0.124	0.124
	1.55	1.61			0.125	0.124
	1.55	0.789			0.125	0.124
	1.23	1.12			0.125	0.124
	1.47	1.19			0.125	0.124
	1.43	0.662			0.125	0.124
	1.18	0.793			0.125	0.124
	1.78	1.49			0.125	0.124
	1.48	1.9			0.125	0.124
	2.14	1.35			0.126	0.124
	2.18	1.08			0.126	0.125
	3.23	1.03			0.126	0.125
	3.27				0.126	0.125
	1.71	1.39			0.126	0.125
	1.57	1.43			0.126	0.125
	1.99	1.46			0.126	0.125
	0.864	0.753			0.127	0.125
	1.17	0.735			0.127	0.125
	0.978	7.09			0.127	0.125
		1.93			0.127	0.125
	1.88	1.66			0.127	0.125
	1.96	0.851			0.127	0.126
	2.07	1.2			0.127	0.126
	2.76	1.07			0.127	0.126
	1.44	1.17			0.127	0.126
	1.46	0.745			0.127	0.126
	1.69	1.75			0.127	0.126
	2.09	1.82			0.127	0.126
	1.53	1.22			0.127	0.126
	1.22	1.54			0.128	0.126
	1.02	1.22			0.128	0.126
	1.68	1.06			0.128	0.126
	1.24	1.73			0.128	0.126
	2.5	0.826			0.128	0.126
	1.91	1.06			0.128	0.126
	2.26	1.05			0.128	0.126
	1.19	0.719			0.129	0.126
	1.58	2.49			0.129	0.126
	1.74	2.36			0.129	0.127
	1.23	0.794			0.129	0.127
	1.66	1.74			0.129	0.127
	1.96	1.33			0.129	0.127
	1.83	0.985			0.129	0.127
	1.53	1.39			0.13	0.127
	1.05	1.48			0.13	0.127
	2.02	1.31			0.13	0.127
	1.89	1.38			0.13	0.127
	1.38	2.37			0.13	0.127
	1.59	0.622			0.13	0.127
	0.903	1.07			0.13	0.127
		1.85			0.13	0.128
	1.71	1.32			0.13	0.128
	1.33	0.903			0.13	0.128
	1.15	1.6			0.13	0.128
	1.58	2.04			0.13	0.128
	1.51	1.32			0.13	0.128
	1.59	1.49			0.13	0.128
	1.79	1.59			0.131	0.128
	1.03	0.974			0.131	0.128
	1.27	1.95			0.131	0.129
	1.43	1.19			0.131	0.129
	1.38	1.95			0.131	0.129
	1.86	0.88			0.131	0.129
	2.75	1.58			0.131	0.129
	1.43	2.28			0.131	0.129
	1.71	1.37			0.132	0.129
	1.44	0.864			0.132	0.129
	1.03				0.132	0.129
	2.08	1.64			0.132	0.129
	1.36	1.67			0.132	0.129
	2.01	1.58			0.132	0.129
	1.35	0.92			0.132	0.129
	1.77	1.6			0.132	0.129
	1.35	0.319			0.132	0.129
	1.11	1.69			0.132	0.129
		1.45			0.132	0.129
	1.45				0.132	0.13
	1.52	1.94			0.133	0.13
	0.948	0.819			0.133	0.13
	0.832	2.03			0.133	0.13
		1.97			0.133	0.13
	1.09	1.27			0.133	0.13
	1.39	1.24			0.133	0.13
	1.52	0.493			0.133	0.13
	2.12	1.57			0.133	0.13
	1.31	1.08			0.133	0.13
	1.13	1.77			0.133	0.13
	0.732	1.09			0.133	0.13
	0.857	1.31			0.133	0.13
	1.19	2.2			0.133	0.13
	1.55	0.912			0.134	0.131
	0.631				0.134	0.131
	1.5	1.54			0.134	0.131
	1.9	1.1			0.134	0.131
	0.913	2.28			0.134	0.131
	1.19	1.1			0.134	0.131
	2.36	0.707			0.134	0.131
	0.44	1.6			0.134	0.131
	2.11	1.81			0.134	0.131
		1.22			0.134	0.132
	1.64	0.957			0.134	0.132
	1.4	1.08			0.134	0.132
	1.53	1.7			0.134	0.132
	1.78	1.01			0.134	0.132
	1.05	1.09			0.134	0.132
	1.35				0.135	0.132
	1.07	1.26			0.135	0.132
	1.66	1.1			0.135	0.132
	1.89	1.33			0.135	0.132
	1.62	2.4			0.135	0.132
		1.63			0.135	0.132
	1.58	1.25			0.135	0.132
	1.95	3.6			0.135	0.132
	1.21	1.58			0.135	0.132
	1.15	0.915			0.135	0.133
	1.59	1.27			0.136	0.133
	1.87	1.29			0.136	0.133
	1.05	1.79			0.136	0.133
	1.26	1.25			0.136	0.133
	1.45	1.7			0.136	0.133
	0.66	1.83			0.136	0.133
	1.11	1.71			0.136	0.133
	1.03	2.23			0.136	0.133
	2.53	1.8			0.136	0.133
	1.46	1.03			0.136	0.133
	1.88	2.17			0.136	0.133
	1.4	0.831			0.136	0.134
	2.61	1.34			0.136	0.134
	1.65	4.54			0.136	0.134
	1.52	1.28			0.136	0.134
	1.93	2.03			0.137	0.134
	2.27	1.41			0.137	0.134
	1.24	1.17			0.137	0.134
	2.16	1.22			0.137	0.134
	1.25	1.05			0.137	0.134
	1.22	2.11			0.137	0.135
	1.06	2.96			0.137	0.135
		1.65			0.137	0.135
	4.18	0.887			0.137	0.135
	1.49	1.64			0.137	0.135
	1.29	1.05			0.137	0.135
	1.15	2.07			0.137	0.135
	2	3.31			0.137	0.135
	2.42	1.54			0.137	0.136
	1.42	1.82			0.137	0.136
	0.887				0.138	0.136
	1.91	1.45			0.138	0.136
	1.42	0.908			0.138	0.136
	1.91	1.2			0.138	0.136
	1.54	1.07			0.138	0.136
	1.19	2.22			0.138	0.136
	1.72	1.12			0.138	0.136
	1.56	1.19			0.138	0.136
	1.57	1.76			0.138	0.136
	1.37	1.51			0.138	0.136
	1.76	1.15			0.139	0.136
	1.28	1.02			0.139	0.136
	1.3	1.17			0.139	0.137
	1.9	1.13			0.139	0.137
	2	1.32			0.139	0.137
	1.39	0.933			0.139	0.137
	1.78	1.21			0.139	0.137
	1.47	1.55			0.139	0.137
		1.63			0.139	0.137
	1.91	1.03			0.139	0.137
	1.09	1.72			0.139	0.137
	1.27	1.01			0.14	0.137
	1.46	0.943			0.14	0.137
	1.72	1.3			0.14	0.137
	2.34	1.29			0.14	0.137
	1.19	1.76			0.14	0.137
	1.54	1.04			0.14	0.137
	1.24	0.891			0.14	0.137
	1.18	1.26			0.14	0.138
	1.71	2.26			0.14	0.138
	1.15	1.48			0.14	0.138
	1.85	1.83			0.141	0.138
	1.43	1.13			0.141	0.138
	1.02	0.785			0.141	0.139
	1.36	1.18			0.141	0.139
	1.58				0.141	0.139
	1.87	2.61			0.141	0.139
	1.26	0.607			0.141	0.139
	2.17	0.546			0.141	0.139
		1.24			0.141	0.139
	1.76	1.25			0.141	0.14
	1.32	1.65			0.142	0.14
	2.17	1.69			0.142	0.14
	1.61	1.35			0.142	0.14
	1.94	1.63			0.142	0.14
	2.51	3.06			0.142	0.14
	2.18	1.03			0.142	0.14
		1.3			0.142	0.14
	1.62	1.8			0.142	0.14
	1.45				0.142	0.14
	1.01	1.52			0.142	0.14
	1.78	1.38			0.142	0.14
	1.71	3.31			0.142	0.14
	1.42	1.44			0.143	0.14
	1.6	1.81			0.143	0.14
	1.37	0.785			0.143	0.141
	1.34	0.755			0.143	0.141
	1.34	0.906			0.143	0.141
	1.41	1.12			0.143	0.141
	2.51	2.48			0.143	0.141
	1.24	2.92			0.143	0.141
	1.5	1.63			0.143	0.141
	1.53	1.89			0.143	0.141
	1.65	1.62			0.143	0.141
	1.1	1.25			0.143	0.142
		2.59			0.143	0.142
	1.43	1.98			0.143	0.142
	1.39	1.56			0.143	0.142
	1.31	1.62			0.144	0.142
	1.04	2.98			0.144	0.142
	1.1	1.89			0.144	0.142
	3.18	1.56			0.144	0.142
	1.5				0.144	0.142
	1.65	1.64			0.144	0.142
	1.95	1.43			0.144	0.143
	0.522	0.48			0.144	0.143
	1.8	1.19			0.144	0.143
	1.47	1.11			0.144	0.143
		1.31			0.144	0.143
	2.1	0.563			0.144	0.143
	1.4	1.39			0.144	0.143
	1.1	0.982			0.145	0.143
	1.23	1.01			0.145	0.143
	1.1	1.49			0.145	0.143
	2.98	1.66			0.145	0.143
	1.57	1.02			0.145	0.143
	1.52	1.21			0.145	0.143
	0.959	1.45			0.145	0.144
	1.37	1.26			0.145	0.144
	1.71	1.71			0.145	0.144
	1.08	2.3			0.145	0.144
	1.08				0.146	0.144
	1.08	1.25			0.146	0.144
	1.49	1.64			0.146	0.144
	1.49	1.54			0.146	0.144
	1.31	1.62			0.146	0.145
	1.62	1.33			0.146	0.145
	1.72	1.24			0.146	0.145
	1.73	2.13			0.146	0.145
	1.01	1.71			0.146	0.145
	4.17	1.24			0.146	0.145
	2.11	1			0.147	0.145
	1.65	1.34			0.147	0.145
	1.06	1.74			0.147	0.145
	2.08	2.53			0.147	0.145
	2.1	1.18			0.147	0.145
	1.95	0.967			0.147	0.145
	1.85				0.147	0.145
	1.93	1.03			0.147	0.146
	0.961	1.29			0.148	0.146
	1.93	1.71			0.148	0.146
	2.15	1.09			0.148	0.146
		2.35			0.148	0.146
	1.46	2.4			0.148	0.146
	2	0.894			0.148	0.146
	1.73	1.53			0.149	0.146
	2.27	1.61			0.149	0.147
	1.34	1.03			0.149	0.147
	1.84	2.59			0.149	0.147
	1.19	1.97			0.149	0.147
	1.31	1.48			0.149	0.147
	0.877	1.67			0.149	0.147
	1.07	1.76			0.149	0.147
	1.32	2.06			0.149	0.147
	1.84	1.42			0.149	0.147
	2.55	2.26			0.15	0.147
	1.28	0.574			0.15	0.148
	1.37	1.68			0.15	0.148
	1.7	1.3			0.15	0.148
	1.06	1.3			0.15	0.148
	1.57	1.1			0.15	0.148
	1.1	1.34			0.15	0.148
	1.97	1.67			0.15	0.148
	1.43	1.01			0.15	0.148
	1.86	1.09			0.15	0.148
	1.8	2.71			0.15	0.148
	1.32	2.73			0.15	0.149
	1.77	2.38			0.15	0.149
	4.03	0.912			0.15	0.149
	1.99	1.81			0.151	0.149
	1.86	2.09			0.151	0.15
	1.27	1.71			0.151	0.15
	2.14	2.26			0.151	0.15
	2.02	1.66			0.151	0.15
	1.48	1.71			0.151	0.15
	1.04	1.87			0.151	0.15
	1.58	1.26			0.151	0.15
	1.83	0.915			0.151	0.15
	1.31	1.58			0.151	0.15
		4.17			0.152	0.15
	1.22	2.94			0.152	0.151
	1.67	3.31			0.152	0.151
	1.99	1.66			0.152	0.151
	1.19	1.73			0.152	0.151
	1.23				0.152	0.151
	1.66	1.23			0.152	0.151
	2.22	1.03			0.152	0.151
	1.17	1.11			0.152	0.151
	1.54	1.13			0.153	0.151
	1.55	0.771			0.153	0.151
	1.2	1.5			0.153	0.152
	1.59	1.27			0.153	0.152
	1.6	0.782			0.153	0.152
	1.84	1.36			0.153	0.152
		1.03			0.153	0.153
	1.93	1.12			0.153	0.153
	1.96	1.1			0.153	0.153
	0.965	1.81			0.153	0.153
	0.982	0.925			0.154	0.153
	0.718	1.5			0.154	0.153
	1.33	3.04			0.154	0.153
	1.4	1.13			0.154	0.153
	1.32	0.507			0.154	0.153
	1.11	2.74			0.154	0.153
	2.4	0.865			0.154	0.153
	1.35	1.41			0.154	0.153
	1.91	1.15			0.154	0.153
	1.13	1.54			0.154	0.153
	0.871	0.914			0.154	0.153
	1.79	1.07			0.154	0.153
					0.154	0.153
	1.52	1.36			0.155	0.154
	1.14	1.42			0.155	0.154
	1.5	1.57			0.155	0.154
	1.73	3.15			0.155	0.154
	1.38	1.72			0.155	0.154
	1.55	0.834			0.155	0.154
	1.66	0.792			0.155	0.154
	1.59	0.8			0.155	0.154
	1.07	2.45			0.155	0.154
	2.08	3			0.156	0.155
	1.59	1.62			0.156	0.155
	0.952	1.17			0.156	0.155
	1.22	1.36			0.156	0.155
	1.89	1.66			0.156	0.155
	1.96	1.56			0.156	0.156
	1.21	2.35			0.156	0.156
	1.77	1.91			0.156	0.156
	1.08	0.966			0.156	0.156
	0.811	1.71			0.156	0.156
	1.43	1.37			0.156	0.156
	1.6	1.63			0.156	0.156
	2.01	1.82			0.156	0.156
	2.48	1.57			0.157	0.156
	0.995	0.607			0.157	0.156
	2.03	1.14			0.157	0.156
	1.95	2.85			0.157	0.156
	2.03				0.157	0.157
	1.48	1.58			0.157	0.157
	1.17	1.48			0.157	0.157
	1.61	0.919			0.158	0.157
	2.07	1.32			0.158	0.157
	1.31	1.56			0.158	0.157
	1.4	0.92			0.158	0.157
	1.58	1.22			0.158	0.158
	1.53	1.07			0.158	0.158
	1.96	0.966			0.158	0.158
	1.66	3.26			0.158	0.158
	1.94	1			0.159	0.158
	2.22	1.07			0.159	0.158
		2.1			0.159	0.158
	1.26	3.4			0.159	0.159
	1.3	0.923			0.159	0.159
	1.05	1.08			0.16	0.159
	1.53	3.43			0.16	0.159
	2.81	1.61			0.16	0.159
	1.82	1.12			0.16	0.159
	1.4	1.41			0.16	0.159
	1.42	1.02			0.16	0.159
	2.2	0.978			0.16	0.159
	1.73	2.48			0.16	0.159
	1.21	1.02			0.16	0.159
	3.42	1.51			0.16	0.159
	1.91	1.44			0.16	0.159
	1.09	0.766			0.161	0.159
	1.89	0.867			0.161	0.16
	2.07	1.02			0.161	0.16
	1.29	1.89			0.161	0.16
	1.49	0.963			0.161	0.16
	1.86	1.84			0.161	0.16
	2.09	1.14			0.161	0.16
	1.22	1.55			0.162	0.16
	1.08				0.162	0.16
	1.62	0.856			0.162	0.16
	1.74	2.84			0.162	0.16
	1.07	1.21			0.162	0.16
	1.57	1.43			0.162	0.161
	2.4	1.54			0.162	0.161
	1.79	1.51			0.162	0.161
	1.03	1.65			0.162	0.161
	1.66	1.56			0.162	0.161
	1.7	1.73			0.162	0.161
		1.65			0.163	0.161
	1.4	1.05			0.163	0.161
	0.943	1.74			0.163	0.162
	1.05	1.39			0.163	0.162
	0.964	1.64			0.163	0.162
	1.39	1.71			0.163	0.162
	1.15	1.59			0.163	0.162
	1.22	1.44			0.164	0.162
	0.662	1.73			0.164	0.162
	1.13	2.52			0.164	0.162
	1.88	1.17			0.164	0.162
	1.49	0.536			0.164	0.162
	0.884	0.878			0.164	0.162
	1.49	2.85			0.164	0.162
	2.6				0.164	0.162
		1.18			0.164	0.162
	1.57	1.56			0.164	0.162
	1.6	1.42			0.164	0.162
	1.51	1.58			0.165	0.162
	2.04	1.92			0.165	0.162
	1.26	3.04			0.165	0.162
	3.74	2.21			0.165	0.162
	1.63	1.78			0.165	0.163
	1.44	2.41			0.165	0.163
	2.81	4.75			0.165	0.163
	1.29	1.85			0.165	0.163
	1.83				0.165	0.163
	2.66	1.66			0.165	0.163
	0.916	1.08			0.165	0.163
	1.82	1.19			0.165	0.163
	1	1.77			0.165	0.164
	2.09	1.95			0.165	0.164
	1.73	1.24			0.165	0.164
	1.23	1.87			0.166	0.164
	1.68	1.32			0.166	0.164
	1.65	3.13			0.167	0.164
	1.81	1.62			0.167	0.164
	1.19	1.65			0.167	0.164
	1.14	1.65			0.167	0.165
	1.44	3.37			0.167	0.165
	0.913	2.46			0.167	0.165
	1.52	1.57			0.167	0.165
	1.15	1.45			0.167	0.165
	1.19	0.984			0.167	0.165
	0.953	1.88			0.168	0.166
	3.6	1.9			0.168	0.166
	1.47	1.35			0.168	0.166
	1.77	3.4			0.168	0.166
	1.59	1.11			0.168	0.166
	1.77	1.79			0.168	0.167
	1.52	1.65			0.168	0.167
	1.58	3.09			0.168	0.167
	1.26	1.24			0.168	0.167
	1.08	0.676			0.168	0.167
	3.71	1.93			0.169	0.167
	2.04	1.06			0.169	0.167
	1.64	1.79			0.169	0.168
	1.7	1.87			0.169	0.168
	1.89	1.37			0.169	0.168
	1.46	0.792			0.169	0.168
	2.39	1.54			0.169	0.168
		1.44			0.17	0.168
	1.43	1.31			0.17	0.168
	2.19	1.5			0.171	0.168
	1.51	1.06			0.171	0.168
	1.16	1.44			0.171	0.169
	0.792	1.07			0.171	0.169
	1.31	1.47			0.172	0.169
	0.963				0.172	0.169
	1.04	1.53			0.172	0.169
		1.38			0.172	0.17
	1.27	1.57			0.172	0.17
	1.44	1.9			0.172	0.17
	1.39	1.37			0.173	0.17
	1.17	2.57			0.173	0.17
	1.89	0.96			0.173	0.17
	1.2	2.37			0.174	0.17
	1.12	1.6			0.174	0.17
	1.17	1.51			0.174	0.17
		2.23			0.174	0.17
		2.92			0.174	0.17
		1.81			0.174	0.17
	1.64	1.29			0.174	0.17
	1.6	1.43			0.175	0.17
	1.18	1.74			0.175	0.17
	2.03	0.979			0.175	0.17
	1.43	1.47			0.175	0.17
	2.11	1.25			0.175	0.17
	0.955	2.09			0.175	0.17
	2.05	0.972			0.175	0.171
	1.6	1.96			0.175	0.171
	1.41	1.17			0.175	0.171
	1.62	1.4			0.175	0.171
	1.63	1.46			0.176	0.171
	1.4				0.176	0.171
	1.6	1.11			0.176	0.171
	1.39	1.1			0.176	0.172
	1.52	1.26			0.176	0.172
	1.67	2.06			0.176	0.172
	2.4	0.545			0.176	0.172
	2.89	1.58			0.177	0.172
	1.78	1.18			0.177	0.172
		3.51			0.178	0.172
	1.64	2.41			0.178	0.172
	1.6	1.54			0.178	0.172
	1.18	3.96			0.179	0.172
	2.03	1.41			0.179	0.172
	1.43	1.31			0.179	0.172
	2.11	1.01			0.179	0.172
	0.955	0.941			0.179	0.172
	2.05	1.11			0.179	0.172
	1.6	1.68			0.179	0.173
	1.41	2.49			0.179	0.173
	1.62	1.85			0.18	0.173
	1.63	1.08			0.18	0.173
	1.4	1.09			0.18	0.173
	1.6	1.41			0.18	0.173
	1.39	1.4			0.18	0.173
	1.52	1.26			0.18	0.173
	1.67	2.05			0.18	0.174
	2.4	2.97			0.18	0.174
	2.89	1.66			0.18	0.174
	1.78	0.944			0.18	0.174
	1.72	1.56			0.18	0.174
	0.903	1.19			0.18	0.174
	1.07	2			0.18	0.174
	1.47	3			0.181	0.174
	3.38	1.96			0.181	0.174
	2.13	1.3			0.181	0.175
	1.48	1.55			0.181	0.175
	1.04	1.72			0.182	0.175
	1.85				0.182	0.175
	1.03				0.182	0.175
	0.875				0.182	0.175
	1.35	1.77			0.183	0.175
	0.862	0.68			0.183	0.175
	1.22	1.21			0.183	0.175
	1.06	2.14			0.183	0.176
	0.932	3.28			0.183	0.176
		1.64			0.183	0.176
	1.8	1.42			0.184	0.176
	1.48	1.52			0.184	0.176
	1.17	1.36			0.184	0.176
		1.12			0.184	0.177
	0.914	1.91			0.184	0.177
	1.22	1.54			0.184	0.177
	1.39	1.82			0.184	0.177
	0.921	2.29			0.184	0.177
	0.489	1.6			0.185	0.177
	0.538	3.26			0.185	0.178
	1.45	3.57			0.185	0.178
	1.55	2.14			0.185	0.178
	1.2	1.37			0.185	0.178
	1.15	0.682			0.185	0.178
	0.719	0.97			0.186	0.178
	0.765	1.06			0.186	0.178
	1.04	1.17			0.186	0.178
	1.56	1.3			0.186	0.178
	1.06	1.04			0.186	0.179
	0.79	1.51			0.186	0.179
	0.785	1.15			0.187	0.179
	2.31	1.34			0.187	0.179
		1.05			0.187	0.179
	0.914	1.67			0.187	0.18
	1.22	1.34			0.188	0.18
	1.39	1.03			0.188	0.18
	0.921	1.45			0.188	0.18
	0.489	2.1			0.188	0.18
	0.538	1.04			0.188	0.18
	1.45	1			0.188	0.18
	1.55	1.4			0.188	0.18
	1.2	1.41			0.189	0.18
	1.15	1.35			0.189	0.18
	0.719	1.38			0.189	0.18
	0.765	1.17			0.189	0.18
	1.04	1.41			0.189	0.181
	1.56	1.01			0.19	0.181
	1.06	1.94			0.19	0.181
	0.79	1.26			0.19	0.181
	0.785	1.89			0.19	0.181
	2.31	1.63			0.19	0.181
	1.09	2.44			0.19	0.181
	1.28	2.96			0.19	0.181
	1.52	1.47			0.191	0.181
	2.13	1.2			0.191	0.181
	1.01	1.8			0.191	0.181
	2.08	1.39			0.191	0.181
	1.11	1.53			0.191	0.181
	1.72	1.66			0.191	0.181
	1.29	1.37			0.191	0.182
	0.969	1.62			0.192	0.182
	1				0.192	0.182
	0.752	1.39			0.192	0.182
	1.67	1.13			0.192	0.182
	0.608	1.62			0.192	0.182
	2.63	1.64			0.192	0.182
	2.17	1.86			0.192	0.182
	0.969	1.64			0.192	0.182
	0.78	1.04			0.192	0.182
	1.11	1.04			0.192	0.183
	1.15	1.34			0.192	0.183
	1.19	1.48			0.193	0.183
	1.27	1.26			0.194	0.183
	1.81	1.78			0.194	0.183
	0.717	1.77			0.194	0.183
	1.79	1.87			0.194	0.184
	0.657	1.47			0.194	0.184
	1.86	0.953			0.195	0.184
	2.19	1.6			0.195	0.184
	1.1	2.11			0.195	0.184
	1.7	1.25			0.195	0.184
	1.62				0.195	0.184
	1.09	1.36			0.195	0.184
	0.491	4.41			0.196	0.184
	1.1	1.04			0.196	0.184
	3.45	0.844			0.196	0.184
	1.58	1.46			0.196	0.184
	1.68	1.48			0.196	0.185
	2.25	2.47			0.196	0.185
	0.727	1.05			0.196	0.185
	1.82	1.24			0.197	0.185
	2.02	0.57			0.197	0.185
	1	2.27			0.197	0.185
	1.54	3.37			0.197	0.186
	1.27	2.46			0.198	0.186
	1.51	1.25			0.198	0.186
	1.76	1.57			0.198	0.186
	1.56	1.17			0.198	0.186
	0.966	1.32			0.198	0.187
	1.39	1.19			0.198	0.187
	1.1	0.952			0.198	0.187
	2.34	1.29			0.198	0.187
	1.05	1.84			0.199	0.188
	1.15	1.44			0.199	0.188
	0.92	1.27			0.199	0.188
	0.867	1.43			0.199	0.188
	1.29	1.18			0.199	0.188
	1.72				0.199	0.188
	1.47	1.27			0.199	0.188
	2.29	1.24			0.199	0.189
	0.953	1.58			0.199	0.189
	1.44	1.58			0.199	0.189
	0.941	1.85			0.2	0.189
	0.884	1.58			0.2	0.189
	1.37	1.22			0.2	0.189
	1.05	0.932			0.2	0.189
	1.54	1.03			0.2	0.189
	0.975	1.53			0.2	0.19
	0.763	1.23			0.201	0.19
	1.42	1.81			0.201	0.19
	0.884	1.84			0.201	0.19
	2.06	2.02			0.201	0.19
	1.58	1.48			0.201	0.19
	1.29	2.15			0.201	0.19
	1.23	1.09			0.202	0.191
	0.875	1.39			0.202	0.191
	1.13				0.202	0.191
	2.02	2.78			0.202	0.191
		3.07			0.202	0.191
	2.02	1.68			0.203	0.191
	1.55	1.39			0.203	0.192
	1.34	1.26			0.203	0.192
	2.2	0.989			0.203	0.192
	1.74	1.23			0.203	0.192
	1.21	0.743			0.203	0.192
	1.09	1.57			0.203	0.193
	1.26	0.833			0.203	0.193
	1.11	2.12			0.204	0.193
	2.43	0.853			0.204	0.193
	1.2	1.59			0.204	0.193
	1.29	1.44			0.204	0.194
	3.61	1.32			0.205	0.194
	3.12	1.65			0.205	0.194
	1.87	3.03			0.205	0.194
	1.61	0.893			0.206	0.194
	1.22	0.948			0.206	0.194
	1.16	0.874			0.206	0.195
	1.97	1.35			0.206	0.195
	3	1.22			0.206	0.195
	2.24	2.31			0.206	0.195
	1.27	1.2			0.206	0.195
	0.967	1.92			0.207	0.195
	0.707	0.986			0.207	0.195
	1.71	1.33			0.208	0.196
	3.13	2.45			0.208	0.196
	1.46	1.14			0.208	0.197
	2.71	1.17			0.208	0.197
	1.51	1.17			0.209	0.197
	4.6	1.4			0.209	0.197
	1.35	1.66			0.209	0.197
	2.02	1.72			0.209	0.197
		1.66			0.209	0.197
	0.752	1.67			0.209	0.197
	0.685	1.39			0.21	0.197
	0.982	1.5			0.21	0.198
	2.42	3.11			0.21	0.198
	1.2	2.24			0.21	0.198
	0.823	0.961			0.211	0.198
	1.31	0.87			0.211	0.198
	1.46	1.22			0.211	0.198
	1.35	0.781			0.211	0.199
	2.68	1.91			0.212	0.199
	1.45	0.985			0.212	0.199
	1.06	2.58			0.212	0.199
	1.1	1.33			0.212	0.199
	0.762	2.19			0.213	0.199
	1.24	1.7			0.213	0.2
	1.72	3.91			0.213	0.2
	1.18	1.4			0.213	0.2
	1.2	1.13			0.213	0.2
	1.19	1.63			0.214	0.201
	1.18	0.909			0.214	0.201
	1.68	0.868			0.215	0.201
	0.802	1.34			0.215	0.201
	1.36	0.961			0.215	0.201
	0.952	1.24			0.215	0.201
	1.01				0.215	0.201
	1.13	2.77			0.216	0.202
	0.989	3.01			0.216	0.202
	1.41	1.96			0.216	0.203
	1.06	1.67			0.216	0.203
	1.05	3.21			0.217	0.203
		2.04			0.217	0.203
	1.52	1.44			0.217	0.203
	0.838	1.77			0.218	0.203
	1.53	1.04			0.218	0.203
	1.24	6.02			0.218	0.203
	1.23	1.33			0.218	0.204
	0.737	2.39			0.218	0.204
	1.24	5.04			0.218	0.204
	1.11	0.971			0.218	0.204
	0.753	1.64			0.219	0.205
	0.976	1.44			0.219	0.205
	1.25	1.29			0.219	0.206
	1.61	1.22			0.219	0.206
	2.19	1.45			0.22	0.206
	1.6	1.28			0.22	0.206
	1.33	1.66			0.22	0.206
	0.646	1.07			0.221	0.206
	1.18	2.32			0.221	0.207
	2.38	3.63			0.222	0.207
	1.27	1.31			0.222	0.207
	2	2.97			0.222	0.207
	0.928	1.41			0.223	0.207
	0.665	2.33			0.223	0.207
	1.76	0.95			0.223	0.207
	1.06	1.97			0.224	0.208
	1.41	3.24			0.224	0.209
		1.15			0.224	0.209
	1.22	0.782			0.224	0.209
	1.2	0.505			0.224	0.209
	1.36	0.794			0.225	0.209
	3.82	2.33			0.225	0.209
	1.67	1.33			0.225	0.21
	1.26	1.08			0.225	0.21
	0.932	1.28			0.225	0.21
	1.79	1.45			0.227	0.211
	1.35	1.74			0.227	0.211
	0.795	1.32			0.227	0.211
	0.822	0.723			0.227	0.211
	0.564	1.52			0.227	0.211
	0.629	1.26			0.227	0.212
	0.961	2.43			0.227	0.212
	1.56	1.15			0.228	0.212
	1.29				0.228	0.213
	0.974	1			0.228	0.213
	2.99	1.44			0.228	0.213
	1.97	1.28			0.228	0.213
	1.27	1.45			0.229	0.214
	1.68	1.98			0.229	0.214
	1.96	0.973			0.229	0.214
	1.34	0.935			0.229	0.214
	1.25	0.944			0.229	0.214
	1.86	1.14			0.23	0.214
	0.994	1.5			0.23	0.215
	3.09	1.88			0.23	0.215
	1.01	0.777			0.23	0.215
	1.68	1.61			0.23	0.216
	1.01	1.3			0.232	0.216
	1.12	0.882			0.232	0.216
	1.14	0.967			0.232	0.216
	1.36	1.14			0.232	0.216
	1.63	1.01			0.233	0.217
	0.993	1.09			0.233	0.217
	1.67	1.64			0.233	0.217
	1.32	1.25			0.233	0.217
	0.902	1.38			0.233	0.218
	1.35	1.37			0.234	0.218
	1.07	1.37			0.234	0.218
	1.19	1.18			0.234	0.219
	1.4	1.1			0.234	0.219
	0.613	0.966			0.236	0.219
	0.894	1.39			0.236	0.219
		2.75			0.236	0.22
	1.15	1.32			0.236	0.22
	1.3	0.876			0.236	0.22
	0.954	1.69			0.237	0.22
	1.74	1.05			0.237	0.22
	2.6	0.94			0.237	0.22
	0.649	0.878			0.238	0.22
	0.686	1.04			0.238	0.221
	1.35				0.238	0.221
	0.864	1			0.239	0.221
	1.15	1.44			0.239	0.221
	1.11	1.28			0.239	0.221
	0.943	1.45			0.239	0.221
	1.65	1.98			0.239	0.222
	0.802	0.973			0.239	0.222
		0.935			0.239	0.222
	1.14	0.944			0.24	0.223
	1.26	1.14			0.24	0.223
	1.21	1.5			0.241	0.223
	1.33	1.88			0.241	0.223
		0.777			0.241	0.223
	1.29	1.61			0.242	0.223
	2.18	1.3			0.242	0.223
	1.71	0.882			0.242	0.223
	1.28	0.967			0.242	0.223
[truncated: 603 more rows]
[truncated: 12 more columns]

## Sheet: Fig 6
	c-Fos staining in ARCafter saline or insulin injection in male mice - Glycemia
		Agpat5flox/flox;Cpt1aflox/flox								AgRPAgpat5KO								AgRPAgpat5KO/CPT1aKO
	Basal	7.8	9	9.6	6.5	10				11	8.9	9.3	8.9						8	7.6	10.4	9.9
	Insulin	4.8	5.1	2.8	1.6	2.5				4.1	3.7	4.1	4.2						1.2	1.8	3.9	4.5
	c-Fos staining in ARCafter saline or insulin injection in male mice - cell count
		AgRPAgpat5 WT/CPT1aWT								AgRPAgpat5 KO/CPT1aWT								AgRPAgpat5 KO/CPT1aKO
	Insulin	278	249	257	370	267				101	220	219	71					320	415	234	245
	Glycemia during insulin-induced hypoglycemia in male mice
		Agpat5flox/flox													AgRPAgpat5KO
	NaCl	4.716	5.214	4.546	6.163	5.077	5.09	6.185	3.145	5.443	3.787	4.313	6.761		4.771	7.73	4.864	6.958	3.355	6.034	8.735	5.9	4.997	3.964	4.837
	NA	6.833	5.582	4.69	5.511	7.214	21.136	8.226	7.245	10.19	4.114	9.554	4.831		9.674	6.215	8.812	7.191	8.554	7.366	10.438	6.731	6.775	7.438	7.345
	Insulin	77.736	58.042	15.967	20.886	21.704	19.051	26.983	40.26	54.413	51.345	70.003	52.177		26.447	13.756	11.279	24.964	7.849	5.728	27.579	19.374	28.657	45.388	40.594
	NA+insulin	20.596	14.692	51.041	32.5	40.427	60.654	86.969	67.514	62.213	60.735	95.897	77.076		29.047	83.992	39.553	76.865	12.152	106.447	15.831	28.829	46.212	45.536	125.626
	Glycemia during insulin-induced hypoglycemia in male mice
		Agpat5flox/flox													AgRPAgpat5KO
	NaCl	5.6	7.5	7.6	7.2	10.2	8.3	8.8	8.9	8.5	9.2	9.8	10		5.8	6.7	5.6	9.4	8.7	8.4	8	8.3	9.4	9.6	8.7
	NA	6.1	11.1	8.8	10.6	10.1	10.3	8.6	9.8	8.1	9.6	9.1	8.8		4.8	6.3	9.5	11.7	10.1	10.3	10.8	10.2	8.8	9	11.4
	Insulin	2.5	3.3	2.8	5.2	4.8	5.1	4.9	2.4	2.7	4.6	3.9	3.4		1.6	2.3	1.8	3.6	5.6	7.7	2.9	2.7	2.6	2.8	3.5
	NA+insulin	3.4	3.5	2.2	4.1	4.7	4.1	2.9	3.3	3.1	3.3	4.1	3.2		2.9	3.1	2.2	3.2	5.6	3.2	4.2	3.9	5.3	4.1	3.8

## Sheet: SFig 1
Glycemia during insulin-induced hypoglycemia in male mice
Cohort 1 and cohort 2 are two independent experiments
	Sim1Agpat5 WT																								Sim1Agpat5 KO
NaCl	7.6	9.3	8.1	11.3	10.6	9.5		9.7	9.3	7.2	9.2	9.1	9.6	9.2	7.4	8.8	9.3								8.9	8.9	11.9	8.3	8.6	9.4	9.1	8.5	7.8	8.8	9	8.9	7.4		9.1	10.3	8.4	9.1	8.2	9.3	5.9	8.6	7	8.8
Insulin	5.1	4.2	4.6	4	3.3	5.4		5.2	3.8	2.5	1.8	4.1	4.8	3.4	3.8	3.9	3.1								5.1	4.3	4.3	4.2	3.7	4.3	4.9	3.9	2.7	4.2	3	3.7	3.9		2.3	2.9	6.7	3.1	5.1	5.1	3.1	2.8	4.1	3.9
	Cohort 1							Cohort 2																	Cohort 1														Cohort 2
Plasma glucagon during insulin-induced hypoglycemia in male mice
Cohort 1 and cohort 2 are two independent experiments
	Sim1Agpat5 WT																							Sim1Agpat5 KO
NaCl	11.223	13.435	12.758	6.961	17.629	11.631		12.855	5.832	7.105	6.889	3.56	5.74	5.799	4.301	12.432	0.84							9.187	6.242	10.124	13.125	9.343	6.758	10.787	5.86	12.556	18.937	14.518	8.6	5.451		5.657	7.163	7.27	8.976	5.196	6.582	10.924	6.058	4.437
Insulin	46.985	97.375	37.603	121.013	173.017	19.978		13.116	23.004	56.318	46.278	27.177	19.738	47.37	48.951	15.846	44.051							108.767	52.795	90.227	120.247	79.565	52.472	28.724	125.1	121.515	74.317	96.318	103.179	99.888		52.58	51.68	30.728	64.997	44.965	30.464	41.311	59.34	33.522
	Cohort 1							Cohort 2																Cohort 1														Cohort 2
Glycemia during insulin-induced hypoglycemia in female mice
Cohort 1 and cohort 2 are two independent experiments
	Sim1Agpat5 WT																								Sim1Agpat5 KO
NaCl	8.9	8.2	5.7	7.2	7.2	6.8	6.4		7.8	7.1	7.9	5.7	7.8	6.9	7.6	7.1	7.9								8.7	7.2	8.3	8.1	7.8	7.9	8	8.6	5.9	8.3	7.3	7.3	7.3		8.8	7.4	8.2	7.5	7.2	7.7	9.4	7.9	7.5	8.2
Insulin	1.9	3	2.9	2.3	2.5	1.7	1.2		3.3	2.7	1.6	1.7	2.6	3.4	1.7	2.5	1								2.2	2.4	1.6	2.1	2.8	3.2	2.9	2	2.7	2.8	1.4	2.2	2		2.4	3.4	3.9	3.1	3.4	3.1	2	2.2	2.1	2.4
	Cohort 1								Cohort 2																Cohort 1														Cohort 2
Plasma glucagon during insulin-induced hypoglycemia in female mice
Cohort 1 and cohort 2 are two independent experiments
	Sim1Agpat5 WT																								Sim1Agpat5 KO
	8.741	9.918	21.427	13.082	10.245	15.569	12.018		19.502	18.129	21.471	46.793	11.683	38.07	19.25	16.374	10.793								20.853	14.974	11.409	6.465	10.309	11.831	13.73	10.352	15.177	15.141	12.09	26.489	16.339		12.106	17.008	15.895	15.375	22.849	14.278	8.055	11.242	16.041	16.139
	136.644	87.2	143.052	83.057	104.707	85.504	91.753		146.668	148.787	32.318	179	97.876	83.544	31.704	57.63	69.999								92.36	179.452	121.427	139.694	88.221	160.781	134.936	120.127	156.628	100.852	94.33	92.454	133.493		72.465	91.455	40.406	48.518	47.37	57.08	36.359	108.744	63.04	51.741
	Cohort 1								Cohort 2																Cohort 1														Cohort 2

## Sheet: SFig 2
	Glucose tolerance test in male mice
	Time (min)	Agpat5flox/flox														AgRPAgpat5KO
	-30	4	4.2	5.2	7.7	3.8	3.8	3.1	3.8	3.7	5.1	3.8				8.5	4.3	4.8	4.2	4.9	4.4	3.8	4.5	3.9	4	3.6	3.6	4.5	3.9
	0	4	4.6	7.3	7.6	4.1	6.1	4.8	5.4	5.7	6	5.4				10.4	5.9	5.6	5.4	6.4	4.9	4.7	6.5	5.5	4.3	4.2	6	6.3	6.4
	15	19.1	18.9	21	15.7	19.7	17.6	18.9	14.9	18.8	18.8	20.4				23.6	24.3	21.1	20.7	19.1	20.8	16.9	16.2	21.3	21.3	13.6	21	18	18.6
	30	17.7	16.6	18.4	17.9	26.3	14.9	17.9	14.5	16.4	17.3	17.9				24.8	20.2	16.8	19.3	18.6	22.2	14.7	13.8	19.9	17.6	17.9	17.4	17.9	18.3
	60	13.6	11	10.3	18.7	16.8	12.5	14.9	11.6	13.9	12.4	12.6				17.8	12.3	11.5	12.7	14.8	16.4	9.9	10	15.2	10.1	15	12.6	12.8	12.6
	90	8.8	8.9	8	15.3	9.4	8.6	10.6	6.7	8.1	8.3	7.8				13.4	9	8.9	7.8	9.7	10.8	6.8	8.3	7.7	7.8	7.4	7.7	8.5	9.1
	120	7.2	8.1	7.4	11.3	7.1	8.1	7	6.8	7.1	7.9	8.2				9.9	7.5	7.2	6.8	7.8	7.4	5.9	7.6	7.9	7.1	6.3	7	7.9	7.4
	Glucose tolerance test in female mice
	Time (min)	Agpat5flox/flox										AgRPAgpat5KO
	-30	3.7	3.7	3.3	3.7	3.2	3.4	3.4	3.7	4.5	3.6	3.4	3.6	3.7	3.8	3.1	4.3	4.3
	0	4.3	4.5	5.1	4.2	5.1	4.4	4.8	4.6	5.3	4.2	4.3	5.1	5	4.8	4.6	5.4	6.5
	15	17.1	18.9	16.7	18.9	20.3	19.2	15.8	15.8	18.9	15.9	17.8	18.6	20.7	18.6	20.3	17.2	13.3
	30	14.2	15.5	12.4	21.4	17.9	14.6	11.6	11.1	13.4	14.4	14.8	14.3	18.2	14.8	17.8	12.2	9.2
	60	9.4	8.4	8.1	10.9	10.6	8.2	7.8	7.2	10.5	8.6	7.8	8.1	8.7	9	11.1	8.2	6.3
	90	6.4	6.9	5.8	7.5	7.6	6.7	6.7	5.7	6	5.8	6.3	5.8	6.8	6.4	7.3	6.5	6.2
	120	5.7	6.2	5.3	6.6	5.4	5.9	5.3	5.2	6.9	5.3	5.8	4.8	5.6	6.4	7.2	5.1	5.3
	Refeeding experiment
	Time (h)	Agpat5flox/flox														AgRPAgpat5KO
	0	0	0	0	0	0	0	0	0	0	0	0	0	0		0	0	0	0	0	0	0	0	0	0
	0.5	0.1014	0.1017	0.152	0.2338	0.0782	0.0514	0.027	0.3428	0.1031	0.1831	0.0927	0.2349	0.0589		0.05	0.1616	0.2009	0.2526	0.1314	0.1356	0.092	0.2184	0.08	0.0465
	1	0.1677	0.1399	0.198	0.3302	0.1854	0.0911	0.076	0.525	0.2374	0.3054	0.1326	0.405	0.19		0.1	0.1938	0.3855	0.3355	0.2528	0.222	0.1667	0.3207	0.1394	0.2384
	2	0.4136	0.3567	0.3853	0.5994	0.3811	0.1919	0.23	0.7533	0.5056	0.4772	0.3813	0.4811	0.3321		0.29	0.3821	0.8696	0.7067	0.5452	0.4129	0.4411	0.4353	0.352	0.3281
	3	0.6338	0.728	0.6341	0.8426	0.6352	0.461	0.347	1.2791	0.6576	0.8307	0.5344	1.1787	0.3956		0.57	0.6658	1.0541	0.9161	0.6159	0.5202	0.5783	0.8549	0.4619	0.703
	4	0.6338	0.728	0.7162	0.99	0.8199	0.5835	0.416	1.5062	0.811	1.0935	0.6674	1.2672	0.6192		0.57	0.7211	1.2768	1.0173	0.8308	0.7974	0.712	0.9245	0.5205	0.8422

[truncated: 2 more sheets: SFig 3, SFig 4]
